# Supplementary material for: Ethane-1,2-diammonium naphthalene-1,5-disulfonate
Source: Acta Crystallogr Sect E Struct Rep Online. 2009 Oct 7;65(Pt 11):o2658. doi: 10.1107/S1600536809039762 (PMC2971418; doi:10.1107/S1600536809039762)
Supplement: Supplementary file 1 [file e-65-o2658-sup1.cif]

##############################################################################
###                                                                        ###
###        Electronic paper (Acta Crystallographica Section E)             ###
###                                                                        ###
##############################################################################
#                                                                            #
# This CIF contains the data in a paper accepted for publication in Acta     #
# Crystallographica Section E. It conforms to the requirements of Notes      #
# for Authors for Section E, and has been peer reviewed under the auspices   #
# of the IUCr Commission on Journals.                                        #
#                                                                            #
# Full details of the Crystallographic Information File format               #
# are given in the paper "The Crystallographic Information File (CIF):       #
# a New Standard Archive File for Crystallography" by S. R. Hall, F. H.      #
# Allen and I. D. Brown [Acta Cryst. (1991), A47, 655-685].                  #
#                                                                            #
# The current version of the core CIF dictionary is obtainable from          #
# ftp://ftp.iucr.org/pub/cif_core.dic. The current version number is 2.4.    #
#                                                                            #
# Software is freely available for graphical display of the structure(s) in  #
# this CIF.  For information consult the CIF home page http://www.iucr.org/  #
# cif/home.html                                                              #
#                                                                            #
# This file may be used for bona fide research purposes within the           #
# scientific community so long as proper attribution is given to the journal # 
# article from which it was obtained.                                        #
#                                                                            #
##############################################################################
                                             
data_global
_audit_creation_method     SHELXL-97
_journal_date_recd_electronic     2009-09-28
_journal_date_accepted     2009-09-30
_journal_name_full     'Acta Crystallographica, Section E'
_journal_year     2009
_journal_volume     65
_journal_issue     11
_journal_page_first     o2658
_journal_page_last     o2658
_journal_paper_category     QO
_journal_coeditor_code     XU2622
_publ_contact_author
;
     Dr. Seik Weng Ng
     Department of Chemistry
     University of Malaya
     50603 Kuala Lumpur
     Malaysia
;
_publ_contact_author_email     seikweng@um.edu.my
_publ_contact_author_fax     '03 7967 4193'
_publ_contact_author_phone     '03 7967 6778'
_publ_section_title
;
Ethane-1,2-diammonium naphthalene-1,5-disulfonate
;
loop_
    _publ_author_name
    _publ_author_address
    'Zhu, Zhi-Biao'
;
College of Chemistry and Materials Science
Heilongjiang University
Harbin 150080
People's Republic of China
;
    'Gao, Shan'
;
College of Chemistry and Materials Science
Heilongjiang University
Harbin 150080
People's Republic of China
;
    'Ng, Seik Weng'
;
     Department of Chemistry
     University of Malaya
     50603 Kuala Lumpur
     Malaysia
;
_publ_section_synopsis     .
data_I
_audit_creation_method     SHELXL-97
_chemical_name_systematic
;
Ethane-1,2-diammonium naphthalene-1,5-disulfonate
;
_chemical_name_common     ?
_chemical_formula_moiety     'C2 H10 N2 2+, C10 H6 O6 S2 2-'
_chemical_formula_sum     'C12 H16 N2 O6 S2'
_chemical_formula_iupac     'C2 H10 N2 2+, C10 H6 O6 S2 2-'
_chemical_formula_weight     348.39
_chemical_melting_point     ?
_symmetry_cell_setting     Monoclinic
_symmetry_space_group_name_H-M     'P 21/c'
_symmetry_space_group_name_Hall     '-P 2ybc'
loop_
    _symmetry_equiv_pos_as_xyz
    'x, y, z'
    '-x, y+1/2, -z+1/2'
    '-x, -y, -z'
    'x, -y-1/2, z-1/2'
_cell_length_a     11.188(7)
_cell_length_b     8.230(4)
_cell_length_c     8.492(6)
_cell_angle_alpha     90.00
_cell_angle_beta     100.19(3)
_cell_angle_gamma     90.00
_cell_volume     769.6(8)
_cell_formula_units_Z     2
_cell_measurement_reflns_used     6820
_cell_measurement_theta_min     3.1
_cell_measurement_theta_max     27.5
_cell_measurement_temperature     293(2)
_exptl_crystal_description     Prism
_exptl_crystal_colour     Colorless
_exptl_crystal_size_max     0.31
_exptl_crystal_size_mid     0.27
_exptl_crystal_size_min     0.23
_exptl_crystal_density_diffrn     1.503
_exptl_crystal_density_meas     ?
_exptl_crystal_density_method     'not measured'
_exptl_crystal_F_000     364
_exptl_absorpt_coefficient_mu     0.376
_exptl_absorpt_correction_type     Multi-scan
_exptl_absorpt_process_details     '(ABSCOR; Higashi, 1995)'
_exptl_absorpt_correction_T_min     0.8924
_exptl_absorpt_correction_T_max     0.9185
_diffrn_ambient_temperature     293(2)
_diffrn_radiation_type     MoK\a
_diffrn_radiation_wavelength     0.71073
_diffrn_radiation_source     'fine-focus sealed tube'
_diffrn_radiation_monochromator     graphite
_diffrn_measurement_device_type     'Rigaku R-AXIS RAPID IP'
_diffrn_measurement_method     \w
_diffrn_detector_area_resol_mean     ?
_diffrn_reflns_number     7310
_diffrn_reflns_av_R_equivalents     0.0116
_diffrn_reflns_av_sigmaI/netI     0.0091
_diffrn_reflns_theta_min     3.09
_diffrn_reflns_theta_max     27.47
_diffrn_reflns_theta_full     27.47
_diffrn_measured_fraction_theta_max     0.999
_diffrn_measured_fraction_theta_full     0.999
_diffrn_reflns_limit_h_min     -14
_diffrn_reflns_limit_h_max     14
_diffrn_reflns_limit_k_min     -9
_diffrn_reflns_limit_k_max     10
_diffrn_reflns_limit_l_min     -11
_diffrn_reflns_limit_l_max     11
_diffrn_standards_number     0
_diffrn_standards_interval_count     0
_diffrn_standards_interval_time     0
_diffrn_standards_decay_%     0
_reflns_number_total     1759
_reflns_number_gt     1599
_reflns_threshold_expression     I>2\s(I)
_refine_ls_structure_factor_coef     Fsqd
_refine_ls_matrix_type     full
_refine_ls_R_factor_all     0.0332
_refine_ls_R_factor_gt     0.0308
_refine_ls_wR_factor_gt     0.0947
_refine_ls_wR_factor_ref     0.0967
_refine_ls_goodness_of_fit_ref     1.056
_refine_ls_restrained_S_all     1.056
_refine_ls_number_reflns     1759
_refine_ls_number_parameters     112
_refine_ls_number_restraints     3
_refine_ls_hydrogen_treatment     mixed
_refine_ls_weighting_scheme     calc
_refine_ls_weighting_details
         'calc w=1/[\s^2^(Fo^2^)+(0.0652P)^2^+0.1775P] where P=(Fo^2^+2Fc^2^)/3'
_atom_sites_solution_hydrogens     geom
_atom_sites_solution_primary     direct
_atom_sites_solution_secondary     difmap
_refine_ls_shift/su_max     0.001
_refine_ls_shift/su_mean     0.001
_refine_diff_density_max     0.415
_refine_diff_density_min     -0.234
_refine_ls_extinction_method     none
_refine_ls_extinction_coef     ?
loop_
    _atom_type_symbol
    _atom_type_description
    _atom_type_scat_dispersion_real
    _atom_type_scat_dispersion_imag
    _atom_type_scat_source
    'C' 'C' 0.0033 0.0016
                         'International Tables Vol C Tables 4.2.6.8 and 6.1.1.4'
    'H' 'H' 0.0000 0.0000
                         'International Tables Vol C Tables 4.2.6.8 and 6.1.1.4'
    'N' 'N' 0.0061 0.0033
                         'International Tables Vol C Tables 4.2.6.8 and 6.1.1.4'
    'O' 'O' 0.0106 0.0060
                         'International Tables Vol C Tables 4.2.6.8 and 6.1.1.4'
    'S' 'S' 0.1246 0.1234
                         'International Tables Vol C Tables 4.2.6.8 and 6.1.1.4'
_computing_data_collection     'RAPID-AUTO (Rigaku, 1998)'
_computing_cell_refinement     'RAPID-AUTO (Rigaku, 1998)'
_computing_data_reduction     'CrystalClear (Rigaku/MSC, 2002)'
_computing_structure_solution     'SHELXS97 (Sheldrick, 2008)'
_computing_structure_refinement     'SHELXL97 (Sheldrick, 2008)'
_computing_molecular_graphics     'X-SEED (Barbour, 2001)'
_computing_publication_material     'publCIF (Westrip, 2009)'
loop_
    _atom_site_type_symbol
    _atom_site_label
    _atom_site_fract_x
    _atom_site_fract_y
    _atom_site_fract_z
    _atom_site_U_iso_or_equiv
    _atom_site_adp_type
    _atom_site_calc_flag
    _atom_site_refinement_flags
    _atom_site_occupancy
    _atom_site_disorder_assembly
    _atom_site_disorder_group
    S S1 0.80614(3) 0.49980(4) 0.49518(4) 0.02704(14) Uani d . 1 . .
    O O1 0.83952(9) 0.58324(13) 0.64845(12) 0.0385(3) Uani d . 1 . .
    O O2 0.82188(9) 0.32459(13) 0.51712(14) 0.0415(3) Uani d . 1 . .
    O O3 0.86701(9) 0.56466(15) 0.37277(13) 0.0406(3) Uani d . 1 . .
    N N1 0.98833(11) 0.32604(14) 0.85576(14) 0.0297(3) Uani d D 1 . .
    C C1 0.64836(11) 0.53300(16) 0.43172(15) 0.0262(3) Uani d . 1 . .
    C C2 0.61199(13) 0.6030(2) 0.28556(18) 0.0388(3) Uani d . 1 . .
    H H2 0.6693 0.6333 0.2240 0.047 Uiso calc R 1 . .
    C C3 0.48746(14) 0.6294(2) 0.22779(19) 0.0450(4) Uani d . 1 . .
    H H3 0.4629 0.6766 0.1278 0.054 Uiso calc R 1 . .
    C C4 0.40295(12) 0.58634(18) 0.31707(17) 0.0349(3) Uani d . 1 . .
    H H4 0.3212 0.6047 0.2771 0.042 Uiso calc R 1 . .
    C C5 0.43711(11) 0.51406(14) 0.46991(16) 0.0239(3) Uani d . 1 . .
    C C6 1.04788(12) 0.44939(17) 0.96990(16) 0.0310(3) Uani d . 1 . .
    H H6A 1.0988 0.5190 0.9175 0.037 Uiso calc R 1 . .
    H H6B 1.0990 0.3962 1.0593 0.037 Uiso calc R 1 . .
    H H11 0.9543(15) 0.367(2) 0.7649(14) 0.041(5) Uiso d D 1 . .
    H H12 1.0407(14) 0.254(2) 0.835(2) 0.048(5) Uiso d D 1 . .
    H H13 0.9362(13) 0.2720(19) 0.8978(19) 0.041(5) Uiso d D 1 . .
loop_
    _atom_site_aniso_label
    _atom_site_aniso_U_11
    _atom_site_aniso_U_22
    _atom_site_aniso_U_33
    _atom_site_aniso_U_12
    _atom_site_aniso_U_13
    _atom_site_aniso_U_23
    S1 0.0183(2) 0.0338(2) 0.0301(2) 0.00095(10) 0.00700(14) 0.00333(11)
    O1 0.0296(5) 0.0519(6) 0.0336(5) -0.0094(4) 0.0046(4) -0.0029(4)
    O2 0.0324(5) 0.0361(6) 0.0585(7) 0.0095(4) 0.0152(5) 0.0056(5)
    O3 0.0255(5) 0.0610(7) 0.0380(6) -0.0009(5) 0.0130(4) 0.0098(5)
    N1 0.0320(6) 0.0295(6) 0.0288(5) 0.0020(5) 0.0085(4) 0.0005(4)
    C1 0.0195(6) 0.0303(6) 0.0293(6) 0.0013(5) 0.0058(4) 0.0031(5)
    C2 0.0265(6) 0.0556(9) 0.0362(7) 0.0008(6) 0.0110(5) 0.0172(6)
    C3 0.0312(7) 0.0663(10) 0.0371(8) 0.0055(7) 0.0056(6) 0.0266(7)
    C4 0.0230(6) 0.0473(8) 0.0336(7) 0.0040(6) 0.0027(5) 0.0126(6)
    C5 0.0207(6) 0.0249(6) 0.0268(6) 0.0012(4) 0.0060(5) 0.0026(4)
    C6 0.0294(7) 0.0322(6) 0.0325(7) 0.0010(6) 0.0087(5) -0.0031(5)
loop_
    _geom_bond_atom_site_label_1
    _geom_bond_atom_site_label_2
    _geom_bond_site_symmetry_2
    _geom_bond_distance
    _geom_bond_publ_flag
    S1 O3 . 1.4421(12) ?
    S1 O1 . 1.4606(14) ?
    S1 O2 . 1.4606(13) ?
    S1 C1 . 1.7733(17) ?
    N1 C6 . 1.4784(19) ?
    N1 H11 . 0.867(9) ?
    N1 H12 . 0.870(9) ?
    N1 H13 . 0.860(9) ?
    C1 C2 . 1.363(2) ?
    C1 C5 3_666 1.4300(18) ?
    C2 C3 . 1.410(2) ?
    C2 H2 . 0.9300 ?
    C3 C4 . 1.359(2) ?
    C3 H3 . 0.9300 ?
    C4 C5 . 1.417(2) ?
    C4 H4 . 0.9300 ?
    C5 C5 3_666 1.428(3) ?
    C5 C1 3_666 1.4300(18) ?
    C6 C6 3_767 1.516(3) ?
    C6 H6A . 0.9700 ?
    C6 H6B . 0.9700 ?
loop_
    _geom_angle_atom_site_label_1
    _geom_angle_atom_site_label_2
    _geom_angle_atom_site_label_3
    _geom_angle_site_symmetry_1
    _geom_angle_site_symmetry_3
    _geom_angle
    _geom_angle_publ_flag
    O3 S1 O1 . . 112.91(8) ?
    O3 S1 O2 . . 113.31(7) ?
    O1 S1 O2 . . 110.14(7) ?
    O3 S1 C1 . . 107.19(7) ?
    O1 S1 C1 . . 106.39(7) ?
    O2 S1 C1 . . 106.38(6) ?
    C6 N1 H11 . . 113.1(12) ?
    C6 N1 H12 . . 110.9(13) ?
    H11 N1 H12 . . 106.8(17) ?
    C6 N1 H13 . . 110.1(12) ?
    H11 N1 H13 . . 110.4(16) ?
    H12 N1 H13 . . 105.3(17) ?
    C2 C1 C5 . 3_666 121.56(12) ?
    C2 C1 S1 . . 117.55(10) ?
    C5 C1 S1 3_666 . 120.89(10) ?
    C1 C2 C3 . . 119.96(13) ?
    C1 C2 H2 . . 120.0 ?
    C3 C2 H2 . . 120.0 ?
    C4 C3 C2 . . 120.52(13) ?
    C4 C3 H3 . . 119.7 ?
    C2 C3 H3 . . 119.7 ?
    C3 C4 C5 . . 121.23(13) ?
    C3 C4 H4 . . 119.4 ?
    C5 C4 H4 . . 119.4 ?
    C4 C5 C5 . 3_666 118.99(14) ?
    C4 C5 C1 . 3_666 123.28(12) ?
    C5 C5 C1 3_666 3_666 117.73(15) ?
    N1 C6 C6 . 3_767 109.58(15) ?
    N1 C6 H6A . . 109.8 ?
    C6 C6 H6A 3_767 . 109.8 ?
    N1 C6 H6B . . 109.8 ?
    C6 C6 H6B 3_767 . 109.8 ?
    H6A C6 H6B . . 108.2 ?
loop_
    _geom_torsion_atom_site_label_1
    _geom_torsion_atom_site_label_2
    _geom_torsion_atom_site_label_3
    _geom_torsion_atom_site_label_4
    _geom_torsion_site_symmetry_1
    _geom_torsion_site_symmetry_2
    _geom_torsion_site_symmetry_3
    _geom_torsion_site_symmetry_4
    _geom_torsion
    _geom_torsion_publ_flag
    O3 S1 C1 C2 . . . . 2.51(14) ?
    O1 S1 C1 C2 . . . . 123.56(13) ?
    O2 S1 C1 C2 . . . . -119.01(13) ?
    O3 S1 C1 C5 . . . 3_666 -178.25(11) ?
    O1 S1 C1 C5 . . . 3_666 -57.19(13) ?
    O2 S1 C1 C5 . . . 3_666 60.24(12) ?
    C5 C1 C2 C3 3_666 . . . -0.5(2) ?
    S1 C1 C2 C3 . . . . 178.79(14) ?
    C1 C2 C3 C4 . . . . 0.4(3) ?
    C2 C3 C4 C5 . . . . 0.0(3) ?
    C3 C4 C5 C5 . . . 3_666 -0.2(2) ?
    C3 C4 C5 C1 . . . 3_666 179.91(15) ?
loop_
    _geom_hbond_atom_site_label_D
    _geom_hbond_atom_site_label_H
    _geom_hbond_atom_site_label_A
    _geom_hbond_site_symmetry_A
    _geom_hbond_distance_DH
    _geom_hbond_distance_HA
    _geom_hbond_distance_DA
    _geom_hbond_angle_DHA
    _geom_hbond_publ_flag
    N1 H11 O1 . 0.870(10)
                        2.310(10)
                                3.052(2) 144(2) yes
    N1 H11 O2 . 0.870(10)
                        2.380(10)
                                3.137(3) 147(2) yes
    N1 H12 O1 2_746 0.870(10)
                            1.930(10)
                                    2.7800(19) 164(2) yes
    N1 H13 O2 4_566 0.860(10)
                            1.940(10)
                                    2.790(2) 171(2) yes
