# Supplementary material for: Ethane-1,2-diammonium naphthalene-1,5-disulfonate
Source: Acta Crystallogr Sect E Struct Rep Online. 2009 Oct 7;65(Pt 11):o2658. doi: 10.1107/S1600536809039762 (PMC2971418; doi:10.1107/S1600536809039762)
Supplement: Supplementary file 2 [file e-65-o2658-Isup2.hkl]

#
# h,k,l, Fc-squared, Fo-squared, sigma(Fo-squared) and status flag
#
data_I
_shelx_title '  P21/c'
_shelx_refln_list_code          4
_shelx_F_calc_maximum      118.23
_exptl_crystal_F_000       364.00
_reflns_d_resolution_high  0.7705
 
loop_
 _symmetry_equiv_pos_as_xyz
 'x, y, z'
 '-x, y+1/2, -z+1/2'
 '-x, -y, -z'
 'x, -y-1/2, z-1/2'
 
_cell_length_a    11.1879
_cell_length_b     8.2303
_cell_length_c     8.4918
_cell_angle_alpha  90.000
_cell_angle_beta  100.188
_cell_angle_gamma  90.000
 
_shelx_F_squared_multiplier     1.000
 
loop_
 _refln_index_h
 _refln_index_k
 _refln_index_l
 _refln_F_squared_calc
 _refln_F_squared_meas
 _refln_F_squared_sigma
 _refln_observed_status
   2   0   0      174.14      127.17      0.99 o
   3   0   0     5037.26     5797.32     41.81 o
   4   0   0     1331.92     1611.23     11.39 o
   5   0   0     5508.68     5994.46     44.08 o
   6   0   0     2964.85     3290.88     23.96 o
   7   0   0        2.37        0.32      0.42 o
   8   0   0      425.64      442.85      5.58 o
   9   0   0      250.53      263.95      2.05 o
  10   0   0      228.32      226.32      3.24 o
  11   0   0      102.09      106.49      1.45 o
  12   0   0       13.27       14.09      0.81 o
  13   0   0      311.88      318.14      4.18 o
  14   0   0        2.85        2.39      0.91 o
   1   1   0        0.43        1.79      0.33 o
   2   1   0        3.44        5.63      0.17 o
   3   1   0       49.49       59.14      0.46 o
   4   1   0      255.06      303.37      1.65 o
   5   1   0      311.69      340.07      3.71 o
   6   1   0       44.83       35.05      0.46 o
   7   1   0      209.05      209.66      1.33 o
   8   1   0        0.31        0.82      0.26 o
   9   1   0       47.74       50.75      0.69 o
  10   1   0        5.67        5.45      0.34 o
  11   1   0       20.89       21.39      0.61 o
  12   1   0       24.17       21.24      0.79 o
  13   1   0       68.44       72.43      2.14 o
  14   1   0        0.57        0.93      0.49 o
   0   2   0    12745.68    13220.48     98.09 o
   1   2   0       34.38       36.68      0.30 o
   2   2   0      912.76      825.40      3.33 o
   3   2   0     1739.83     1711.25      9.81 o
   4   2   0     1298.45     1448.01      6.48 o
   5   2   0      783.60      860.24      5.46 o
   6   2   0       41.24       40.19      0.38 o
   7   2   0      131.24      110.40      0.74 o
   8   2   0      520.08      511.78      3.66 o
   9   2   0        0.05        0.29      0.27 o
  10   2   0       18.53       19.58      0.49 o
  11   2   0       25.05       24.96      0.85 o
  12   2   0      147.52      145.47      2.96 o
  13   2   0      322.66      326.06      6.42 o
  14   2   0        2.89        3.26      1.05 o
   1   3   0     1775.80     2060.68     10.13 o
   2   3   0     1703.09     1925.33      8.58 o
   3   3   0      217.65      228.06      2.97 o
   4   3   0        1.69        3.07      0.14 o
   5   3   0      873.62      946.47     10.61 o
   6   3   0        7.62        9.05      0.29 o
   7   3   0       44.67       40.48      0.35 o
   8   3   0       90.62       87.56      0.78 o
   9   3   0      177.17      190.95      3.02 o
  10   3   0        2.58        3.27      0.31 o
  11   3   0       17.22       14.67      1.31 o
  12   3   0        0.13        0.06      0.24 o
  13   3   0       30.06       32.40      1.25 o
   0   4   0      168.65      181.64      1.79 o
   1   4   0      143.91      126.23      0.77 o
   2   4   0      655.63      691.49      5.87 o
   3   4   0      212.30      188.39      1.97 o
   4   4   0       35.11       33.45      0.44 o
   5   4   0      434.46      424.66      4.49 o
   6   4   0        1.10        0.91      0.11 o
   7   4   0      273.49      264.47      3.47 o
   8   4   0      913.16      911.12     11.78 o
   9   4   0      188.94      174.88      1.46 o
  10   4   0       23.01       23.62      1.01 o
  11   4   0      206.26      198.10      2.45 o
  12   4   0      124.45      118.46      2.23 o
  13   4   0      337.12      353.62      3.90 o
   1   5   0      540.94      624.72      3.05 o
   2   5   0      581.87      652.25      5.23 o
   3   5   0       82.94       77.79      0.61 o
   4   5   0        7.20        6.89      0.25 o
   5   5   0      140.50      151.54      1.99 o
   6   5   0       11.71       11.45      0.84 o
   7   5   0      196.66      190.02      2.20 o
   8   5   0       29.50       28.60      1.20 o
   9   5   0      169.54      173.10      2.19 o
  10   5   0        1.45        1.06      1.16 o
  11   5   0        3.32        2.05      1.09 o
  12   5   0        0.17        0.94      1.07 o
   0   6   0      556.68      584.42      3.78 o
   1   6   0       70.48       71.65      0.60 o
   2   6   0      132.04      143.04      0.90 o
   3   6   0      230.68      229.53      1.24 o
   4   6   0      414.63      435.07      2.30 o
   5   6   0      599.48      594.22      8.54 o
   6   6   0      284.25      286.35      3.51 o
   7   6   0      130.99      131.36      4.21 o
   8   6   0      456.74      464.47      4.51 o
   9   6   0       90.22       83.95      1.76 o
  10   6   0      168.87      175.27      2.53 o
  11   6   0      347.33      354.97      5.43 o
   1   7   0       24.17       18.08      0.34 o
   2   7   0       46.21       42.32      0.45 o
   3   7   0        4.73        4.92      0.22 o
   4   7   0      174.23      164.86      2.05 o
   5   7   0        0.32        0.20      0.14 o
   6   7   0        0.04       -0.42      1.07 o
   7   7   0       15.26       15.65      1.15 o
   8   7   0       34.98       35.13      1.78 o
   9   7   0       21.91       19.28      2.23 o
  10   7   0        4.35        4.28      1.54 o
   0   8   0       30.74       31.47      0.71 o
   1   8   0      101.57      100.41      0.74 o
   2   8   0       94.25       93.42      0.70 o
   3   8   0      165.70      162.36      1.18 o
   4   8   0       17.90       18.68      0.73 o
   5   8   0       70.01       79.51      1.77 o
   6   8   0        0.10       -0.45      0.92 o
   7   8   0      105.19      106.30      3.75 o
   8   8   0      137.04      140.17      2.29 o
   9   8   0        5.69        5.64      1.28 o
   1   9   0        1.14        1.85      0.37 o
   2   9   0       13.61       11.66      0.32 o
   3   9   0        0.45        0.76      0.32 o
   4   9   0       22.69       20.17      0.83 o
   5   9   0        2.40        2.30      0.78 o
   6   9   0       50.26       57.10      1.82 o
   7   9   0        0.00        0.37      1.40 o
   0  10   0       93.13       90.29      1.09 o
   1  10   0        3.84        2.46      0.38 o
   2  10   0       61.59       63.88      0.98 o
   3  10   0      110.01      111.55      2.12 o
   4  10   0        0.00        0.34      1.07 o
   5  10   0      137.25      138.96      2.87 o
 -14   1   1        0.68        0.12      0.45 o
 -13   1   1      684.48      711.77      6.86 o
 -12   1   1        8.60        7.39      0.53 o
 -11   1   1      447.93      461.11      2.70 o
 -10   1   1      277.38      284.54      1.88 o
  -9   1   1       65.66       58.23      0.64 o
  -8   1   1     1149.72     1176.36      6.49 o
  -7   1   1      281.86      278.10      1.67 o
  -6   1   1     1073.65     1134.16      5.83 o
  -5   1   1     1404.58     1426.22      7.33 o
  -4   1   1      430.46      481.72      3.19 o
  -3   1   1     6001.00     6175.35     37.59 o
  -2   1   1     5324.01     5311.95     38.35 o
  -1   1   1      302.54      278.66      1.79 o
   0   1   1    13979.46    13887.50     89.16 o
   1   1   1      419.62      415.68      2.62 o
   2   1   1     4261.52     4423.35     19.82 o
   3   1   1     5742.65     6284.14     28.88 o
   4   1   1     3045.46     3636.52     18.50 o
   5   1   1     3439.38     3798.63     19.58 o
   6   1   1      647.13      599.51      3.24 o
   7   1   1       68.12       76.43      0.74 o
   8   1   1      291.26      292.53      1.82 o
   9   1   1        3.66       10.22      0.38 o
  10   1   1       77.85       87.30      0.81 o
  11   1   1      194.50      198.33      1.84 o
  12   1   1       36.03       35.74      0.56 o
  13   1   1       59.01       54.81      1.21 o
 -14   2   1        6.05        6.53      0.80 o
 -13   2   1        1.95        2.02      0.44 o
 -12   2   1        0.00       -0.21      0.34 o
 -11   2   1       63.33       59.39      1.17 o
 -10   2   1       47.24       51.99      0.64 o
  -9   2   1      240.40      241.71      1.78 o
  -8   2   1      341.11      341.91      2.16 o
  -7   2   1       27.33       33.90      0.66 o
  -6   2   1      158.02      164.59      1.06 o
  -5   2   1      501.35      541.49      3.75 o
  -4   2   1       29.31       33.81      0.40 o
  -3   2   1      248.01      238.84      1.37 o
  -2   2   1     1584.01     1668.50      7.44 o
  -1   2   1      831.70      931.88      3.88 o
   0   2   1     5158.30     5296.83     22.04 o
   1   2   1      627.96      705.44      3.74 o
   2   2   1     1556.23     1669.10     11.94 o
   3   2   1      501.01      511.25      3.24 o
   4   2   1       28.01       31.36      0.24 o
   5   2   1       47.21       55.56      0.62 o
   6   2   1      108.29      107.47      0.79 o
   7   2   1       41.75       40.86      0.55 o
   8   2   1      209.78      198.69      1.59 o
   9   2   1       91.27      100.95      0.93 o
  10   2   1      202.21      181.52      3.37 o
  11   2   1       31.55       26.74      0.71 o
  12   2   1        5.19        5.62      0.35 o
  13   2   1        3.56        2.69      0.37 o
 -13   3   1      154.56      153.72      1.98 o
 -12   3   1       27.20       27.25      1.38 o
 -11   3   1      271.98      274.79      3.52 o
 -10   3   1      232.50      229.62      1.49 o
  -9   3   1      545.44      527.98      2.84 o
  -8   3   1      183.06      186.48      1.26 o
  -7   3   1        0.65        0.73      0.27 o
  -6   3   1      170.84      152.36      1.01 o
  -5   3   1      796.18      768.46      6.69 o
  -4   3   1      116.94      120.21      0.74 o
  -3   3   1       30.66       18.95      0.38 o
  -2   3   1       22.41       36.02      0.35 o
  -1   3   1       11.35        6.47      0.23 o
   0   3   1     2707.73     2763.24     12.57 o
   1   3   1      265.13      336.20      1.90 o
   2   3   1      335.59      333.81      3.64 o
   3   3   1      289.51      255.06      2.16 o
   4   3   1       17.18       12.59      0.59 o
   5   3   1      619.83      623.90      4.87 o
   6   3   1      107.44       93.25      2.84 o
   7   3   1      256.41      242.80      1.47 o
   8   3   1      137.61      132.41      0.88 o
   9   3   1       90.88       75.67      0.66 o
  10   3   1      154.27      159.11      2.06 o
  11   3   1      105.60       96.84      3.43 o
  12   3   1       71.84       68.39      1.38 o
  13   3   1      255.09      273.14      3.45 o
 -13   4   1       11.38       13.54      1.70 o
 -12   4   1       58.04       58.95      2.31 o
 -11   4   1        7.23        4.74      0.95 o
 -10   4   1       49.21       52.54      0.69 o
  -9   4   1       11.68       13.44      0.36 o
  -8   4   1       26.10       26.93      0.44 o
  -7   4   1       38.20       34.58      0.36 o
  -6   4   1       58.95       65.62      0.53 o
  -5   4   1      977.03     1075.50     10.29 o
  -4   4   1        0.58        1.30      0.20 o
  -3   4   1      141.54      147.51      0.96 o
  -2   4   1      527.38      550.87      3.64 o
  -1   4   1     2026.36     2350.55     10.75 o
   0   4   1        6.13       10.40      0.29 o
   1   4   1       51.75       60.44      0.56 o
   2   4   1      224.00      257.90      1.30 o
   3   4   1       18.20       20.58      0.66 o
   4   4   1     1348.06     1435.84     10.79 o
   5   4   1     1225.74     1267.81      9.74 o
   6   4   1      411.99      424.11      3.96 o
   7   4   1        0.14       -0.06      0.68 o
   8   4   1        4.40        4.34      0.84 o
   9   4   1        1.70        3.42      1.04 o
  10   4   1       32.34       32.32      1.95 o
  11   4   1      100.75       99.21      1.71 o
  12   4   1       11.07       12.25      1.35 o
 -12   5   1       63.80       65.40      1.88 o
 -11   5   1      135.26      135.91      3.29 o
 -10   5   1       70.13       69.13      1.53 o
  -9   5   1        0.74        0.59      0.16 o
  -8   5   1      820.46      809.38      4.12 o
  -7   5   1      199.88      191.04      3.44 o
  -6   5   1       76.77       75.06      0.49 o
  -5   5   1      453.53      453.52      2.10 o
  -4   5   1        0.14        0.99      0.31 o
  -3   5   1      884.63      900.32      7.33 o
  -2   5   1      457.96      459.54      2.31 o
  -1   5   1        7.43        4.78      0.34 o
   0   5   1      918.06     1001.66      4.50 o
   1   5   1       45.82       61.68      0.78 o
   2   5   1      695.03      732.90      6.45 o
   3   5   1      646.24      674.74      4.84 o
   4   5   1      113.59      119.14      1.72 o
   5   5   1      708.34      711.53      6.17 o
   6   5   1      136.47      134.61      2.71 o
   7   5   1      435.61      431.29      4.32 o
   8   5   1      687.34      708.31      8.01 o
   9   5   1       29.34       27.10      1.48 o
  10   5   1      185.70      192.89      2.50 o
  11   5   1      296.58      303.99      7.10 o
  12   5   1       15.31       14.80      1.26 o
 -11   6   1        6.42        6.17      1.56 o
 -10   6   1       34.91       33.48      1.40 o
  -9   6   1        0.59        0.62      1.20 o
  -8   6   1        6.16        3.96      0.25 o
  -7   6   1       73.52       66.49      2.47 o
  -6   6   1       25.21       20.25      1.81 o
  -5   6   1      169.86      164.99      2.09 o
  -4   6   1       53.74       51.16      0.77 o
  -3   6   1       14.52       20.35      0.43 o
  -2   6   1        0.58        0.57      0.27 o
  -1   6   1       70.62       62.91      2.09 o
   0   6   1        0.07        0.04      0.24 o
   1   6   1      105.13      117.97      0.72 o
   2   6   1       31.95       30.43      0.32 o
   3   6   1        2.83        3.14      0.22 o
   4   6   1        1.88        1.69      0.71 o
   5   6   1      104.03      112.76      1.93 o
   6   6   1        7.08        6.73      0.94 o
   7   6   1        5.11        5.97      1.26 o
   8   6   1       26.17       23.70      1.66 o
   9   6   1       84.05       85.13      1.77 o
  10   6   1        8.84        9.65      1.65 o
  11   6   1        0.78       -0.35      1.45 o
 -10   7   1       33.72       32.94      2.33 o
  -9   7   1        5.97        8.14      1.66 o
  -8   7   1      289.30      295.70      3.71 o
  -7   7   1      128.14      131.47      1.98 o
  -6   7   1       51.89       48.47      1.86 o
  -5   7   1      229.52      225.95      3.09 o
  -4   7   1       19.04       18.44      0.58 o
  -3   7   1      170.74      169.67      1.18 o
  -2   7   1      113.45      118.36      0.87 o
  -1   7   1       21.28       19.16      0.43 o
   0   7   1      378.36      389.17      1.94 o
   1   7   1        0.10        0.18      0.24 o
   2   7   1       58.58       63.41      0.55 o
   3   7   1      118.40      117.60      0.72 o
   4   7   1       77.93       82.95      1.28 o
   5   7   1      390.15      399.87      3.87 o
   6   7   1        0.73        1.13      1.66 o
   7   7   1       95.85       97.49      2.15 o
   8   7   1      440.41      463.40      5.85 o
   9   7   1       11.93        9.25      3.16 o
  10   7   1       69.77       73.33      2.26 o
  -9   8   1        0.02       -0.52      1.10 o
  -8   8   1       14.96       14.78      1.25 o
  -7   8   1       25.24       25.87      1.53 o
  -6   8   1       24.13       19.67      1.11 o
  -5   8   1        3.99        3.16      0.25 o
  -4   8   1        8.17        6.70      0.48 o
  -3   8   1        0.34        1.02      0.36 o
  -2   8   1       57.66       56.44      0.72 o
  -1   8   1       66.49       56.76      0.56 o
   0   8   1        9.79        8.98      0.30 o
   1   8   1        8.61       10.19      0.36 o
   2   8   1       39.07       39.63      0.46 o
   3   8   1        5.78        6.49      0.25 o
   4   8   1       89.25       80.69      1.47 o
   5   8   1       19.01       18.47      1.02 o
   6   8   1       86.08       91.06      1.43 o
   7   8   1       12.79       13.09      1.44 o
   8   8   1       20.29       19.91      1.16 o
   9   8   1       17.15       15.38      1.20 o
  -7   9   1       22.77       23.31      1.77 o
  -6   9   1       17.10       12.90      2.68 o
  -5   9   1      165.38      166.05      2.55 o
  -4   9   1       43.58       40.13      0.60 o
  -3   9   1       20.14       21.44      0.51 o
  -2   9   1        5.05        6.29      0.36 o
  -1   9   1       18.13       19.63      0.46 o
   0   9   1      208.50      202.01      1.24 o
   1   9   1       18.76       17.39      0.36 o
   2   9   1        0.10        0.51      0.21 o
   3   9   1       12.56       13.33      0.99 o
   4   9   1       38.10       38.99      1.13 o
   5   9   1      166.37      171.35      3.10 o
   6   9   1        2.83        2.08      1.07 o
   7   9   1       13.04       13.85      4.62 o
  -5  10   1        2.38        2.35      0.99 o
  -4  10   1        5.34        4.59      0.89 o
  -3  10   1        0.11        0.69      0.88 o
  -2  10   1        1.42        1.07      0.32 o
  -1  10   1       26.39       27.56      0.51 o
   0  10   1        0.65        0.89      0.32 o
   1  10   1        1.30        1.04      0.31 o
   2  10   1        4.64        5.39      0.75 o
   3  10   1       17.88       19.88      0.97 o
   4  10   1        0.14        1.19      0.77 o
 -14   0   2       24.76       23.87      0.84 o
 -13   0   2     1001.23     1059.33     13.45 o
 -12   0   2       39.80       40.36      1.28 o
 -11   0   2     1277.66     1310.74     10.57 o
 -10   0   2      156.50      142.48      1.86 o
  -9   0   2      632.00      615.95      5.43 o
  -8   0   2     4585.81     4766.98     37.98 o
  -7   0   2      861.87      866.50      6.88 o
  -6   0   2      215.02      212.43      1.98 o
  -5   0   2     1233.28     1269.00      9.16 o
  -4   0   2      797.92      871.77      6.37 o
  -3   0   2     1832.41     1731.94     12.32 o
  -2   0   2     3402.90     3406.48     24.45 o
  -1   0   2     3213.07     3190.61     22.62 o
   0   0   2     3443.71     3505.52     25.05 o
   1   0   2     2608.09     2720.15     15.77 o
   2   0   2     2336.83     2319.95     11.66 o
   3   0   2     2479.09     2554.58     22.34 o
   4   0   2      321.89      361.62      2.33 o
   5   0   2     1917.60     2198.63     13.67 o
   6   0   2      338.68      338.63      2.26 o
   7   0   2      118.31       98.31      1.20 o
   8   0   2     1106.73     1072.13      8.39 o
   9   0   2       35.75       53.82      0.94 o
  10   0   2       15.06        7.98      0.53 o
  11   0   2      123.03      111.19      1.08 o
  12   0   2      188.31      182.09      1.66 o
  13   0   2      286.73      299.25      2.76 o
 -14   1   2        5.00        6.48      0.52 o
 -13   1   2        2.75        3.93      0.63 o
 -12   1   2        0.95        0.38      0.56 o
 -11   1   2       47.88       50.24      1.02 o
 -10   1   2       41.86       39.30      0.63 o
  -9   1   2       68.30       71.31      0.98 o
  -8   1   2       43.83       41.16      0.84 o
  -7   1   2        0.45        0.75      0.40 o
  -6   1   2       92.28       95.37      0.73 o
  -5   1   2      639.89      636.97      3.34 o
  -4   1   2     2777.29     2997.40     15.22 o
  -3   1   2      369.18      340.21      1.98 o
  -2   1   2       84.49       56.21      0.65 o
  -1   1   2       47.55       28.20      0.46 o
   0   1   2      180.68      148.08      0.91 o
   1   1   2     2159.54     2301.36     12.71 o
   2   1   2     1157.42     1206.98      4.96 o
   3   1   2        1.23        0.21      0.15 o
   4   1   2       40.91       39.21      0.29 o
   5   1   2       97.07      100.88      0.71 o
   6   1   2      314.83      335.45      1.67 o
   7   1   2       43.20       43.16      0.50 o
   8   1   2       17.62       18.99      0.42 o
   9   1   2       18.63       17.37      0.43 o
  10   1   2       26.57       23.40      0.51 o
  11   1   2        2.57        2.36      0.34 o
  12   1   2       37.89       39.04      0.47 o
  13   1   2        4.49        2.35      0.37 o
 -14   2   2        7.88        6.43      0.68 o
 -13   2   2      636.50      664.75      3.80 o
 -12   2   2       86.24       84.67      1.03 o
 -11   2   2      201.05      208.24      1.51 o
 -10   2   2       88.91       90.82      1.04 o
  -9   2   2      196.37      195.75      1.49 o
  -8   2   2     1463.39     1470.10      8.80 o
  -7   2   2      657.81      656.51      3.58 o
  -6   2   2       34.16       36.72      0.51 o
  -5   2   2       32.09       19.70      0.44 o
  -4   2   2      368.56      415.06      2.24 o
  -3   2   2      434.74      380.99      2.11 o
  -2   2   2       21.92       14.42      0.38 o
  -1   2   2      340.81      310.26      1.70 o
   0   2   2     3445.11     3441.31     14.24 o
   1   2   2       10.40        3.31      0.33 o
   2   2   2       46.60       34.33      0.31 o
   3   2   2       53.48       33.63      0.34 o
   4   2   2       91.45       86.03      0.62 o
   5   2   2     1606.08     1768.43      8.13 o
   6   2   2      128.26      128.90      0.75 o
   7   2   2      166.69      147.18      1.26 o
   8   2   2      247.39      241.21      1.49 o
   9   2   2       15.13       11.02      0.38 o
  10   2   2       63.14       69.10      0.70 o
  11   2   2       93.92       89.76      1.16 o
  12   2   2      112.24      107.26      1.89 o
  13   2   2      179.35      190.76      2.23 o
 -13   3   2       11.11        9.59      0.89 o
 -12   3   2       20.04       20.29      0.53 o
 -11   3   2       23.65       24.83      0.61 o
 -10   3   2        9.80       10.33      0.48 o
  -9   3   2       44.50       37.51      0.61 o
  -8   3   2      212.81      200.14      1.50 o
  -7   3   2       15.17       14.27      0.37 o
  -6   3   2      313.12      327.95      2.20 o
  -5   3   2       91.18       78.31      0.69 o
  -4   3   2      855.03      992.85      5.17 o
  -3   3   2       70.99       73.34      0.94 o
  -2   3   2       30.80       27.73      0.39 o
  -1   3   2      127.66      153.02      0.85 o
   0   3   2      337.56      332.53      2.12 o
   1   3   2       14.37       15.49      0.28 o
   2   3   2       91.76       97.62      0.67 o
   3   3   2      355.26      373.13      2.46 o
   4   3   2       38.13       34.21      0.54 o
   5   3   2       68.82       74.46      1.10 o
   6   3   2       24.83       30.55      0.84 o
   7   3   2       70.89       65.84      0.52 o
   8   3   2       59.73       61.04      0.54 o
   9   3   2       50.67       50.55      0.96 o
  10   3   2       16.05       15.71      0.39 o
  11   3   2       10.42        8.74      0.89 o
  12   3   2       16.85       17.38      0.94 o
  13   3   2        0.17       -0.16      2.16 o
 -13   4   2      178.66      185.25      2.11 o
 -12   4   2       32.44       32.93      0.72 o
 -11   4   2       30.67       33.54      0.56 o
 -10   4   2      191.99      198.44      1.53 o
  -9   4   2       13.32       12.77      0.39 o
  -8   4   2      350.10      333.32      2.09 o
  -7   4   2      201.52      199.09      1.35 o
  -6   4   2      217.72      201.07      1.28 o
  -5   4   2      300.44      282.21      1.58 o
  -4   4   2        1.95        2.63      0.70 o
  -3   4   2      728.63      736.62      3.53 o
  -2   4   2       21.61       15.07      0.32 o
  -1   4   2        6.08        7.40      0.27 o
   0   4   2     4074.60     4376.41     29.02 o
   1   4   2      424.84      507.29      3.11 o
   2   4   2       74.27       61.92      1.31 o
   3   4   2      266.63      251.02      1.60 o
   4   4   2       50.40       56.37      0.78 o
   5   4   2     1448.47     1511.13      9.65 o
   6   4   2       43.55       43.70      1.24 o
   7   4   2      307.46      291.27      2.84 o
   8   4   2      311.26      307.13      3.05 o
   9   4   2        0.00       -0.42      1.15 o
  10   4   2      288.06      290.90      3.12 o
  11   4   2      116.03      119.57      2.25 o
  12   4   2       37.95       41.58      2.06 o
 -12   5   2        1.83        2.15      0.90 o
 -11   5   2        9.11        8.90      0.67 o
 -10   5   2       18.91       18.85      1.06 o
  -9   5   2       90.73       85.97      1.24 o
  -8   5   2       41.54       40.20      0.69 o
  -7   5   2        0.00       -0.03      0.20 o
  -6   5   2       59.67       61.14      0.55 o
  -5   5   2       30.12       34.52      0.51 o
  -4   5   2       46.17       44.33      0.52 o
  -3   5   2       25.69       27.77      0.44 o
  -2   5   2       15.49       12.35      0.43 o
  -1   5   2      107.52      121.14      0.80 o
   0   5   2      152.91      145.25      1.24 o
   1   5   2       75.20       92.61      0.85 o
   2   5   2       76.70       80.66      0.70 o
   3   5   2       71.27       77.17      0.61 o
   4   5   2        2.75        2.63      0.78 o
   5   5   2       27.39       23.56      1.01 o
   6   5   2      187.22      173.85      1.89 o
   7   5   2       45.19       43.78      0.98 o
   8   5   2      134.26      132.52      1.94 o
   9   5   2       54.05       57.91      1.74 o
  10   5   2        1.66        0.74      0.83 o
  11   5   2        1.88        1.25      0.88 o
 -11   6   2      143.91      144.08      3.96 o
 -10   6   2      135.94      134.49      2.78 o
  -9   6   2       13.90       10.89      1.01 o
  -8   6   2      257.07      239.48      4.36 o
  -7   6   2        2.19        2.22      0.28 o
  -6   6   2      312.63      315.01      1.75 o
  -5   6   2      908.66      934.50      6.96 o
  -4   6   2       72.56       67.03      0.82 o
  -3   6   2      752.13      772.80      4.44 o
  -2   6   2      498.74      492.82      2.66 o
  -1   6   2        9.75        9.94      0.45 o
   0   6   2     1556.48     1687.03      8.16 o
   1   6   2       20.63       25.50      0.42 o
   2   6   2      385.04      384.68      1.69 o
   3   6   2      666.04      668.94      6.09 o
   4   6   2       39.00       36.68      1.13 o
   5   6   2      842.39      862.65      6.36 o
   6   6   2        0.87        0.48      0.83 o
   7   6   2       95.75       91.69      1.56 o
   8   6   2      550.03      563.26      4.44 o
   9   6   2       11.43       13.36      1.04 o
  10   6   2      147.36      151.70      2.66 o
  11   6   2       88.69       94.16      1.85 o
 -10   7   2       43.95       40.30      1.81 o
  -9   7   2       35.42       33.99      1.37 o
  -8   7   2        7.49        8.09      1.10 o
  -7   7   2        0.55        0.40      0.27 o
  -6   7   2       11.12        9.32      0.83 o
  -5   7   2       30.28       31.10      0.84 o
  -4   7   2      361.77      350.96      2.27 o
  -3   7   2      132.10      125.37      1.08 o
  -2   7   2       10.82       12.31      0.49 o
  -1   7   2        6.87       11.19      0.65 o
   0   7   2        0.01        0.20      0.27 o
   1   7   2       44.25       39.17      0.54 o
   2   7   2      148.07      137.04      1.07 o
   3   7   2       25.84       22.91      0.72 o
   4   7   2       24.52       26.00      0.86 o
   5   7   2       42.54       43.06      1.68 o
   6   7   2       89.46       86.82      1.51 o
   7   7   2       35.27       38.45      1.27 o
   8   7   2        4.90        7.96      1.52 o
   9   7   2       23.62       25.07      1.34 o
  10   7   2       26.91       26.06      3.02 o
  -9   8   2        8.49        9.68      1.71 o
  -8   8   2       91.77       92.61      2.72 o
  -7   8   2        0.43       -0.40      0.91 o
  -6   8   2       29.95       28.49      0.49 o
  -5   8   2      161.08      154.95      1.32 o
  -4   8   2        0.97        0.60      0.36 o
  -3   8   2      158.73      158.93      1.36 o
  -2   8   2      107.42      104.69      1.74 o
  -1   8   2        4.49        5.51      0.37 o
   0   8   2      107.53      111.56      0.98 o
   1   8   2        0.27        0.32      0.27 o
   2   8   2       87.63       84.43      1.56 o
   3   8   2       77.73       71.23      1.54 o
   4   8   2        3.23        4.39      0.75 o
   5   8   2      189.78      195.60      2.73 o
   6   8   2        1.73        0.95      0.83 o
   7   8   2        2.13        2.95      1.08 o
   8   8   2       81.08       86.50      1.61 o
  -7   9   2        4.12        4.48      1.50 o
  -6   9   2        0.55        0.95      1.25 o
  -5   9   2       23.87       24.81      1.46 o
  -4   9   2        4.99        4.17      0.66 o
  -3   9   2       10.68       14.30      0.61 o
  -2   9   2        5.01        5.98      0.54 o
  -1   9   2        3.09        5.10      0.43 o
   0   9   2        8.92        8.52      0.33 o
   1   9   2        7.92       10.37      0.40 o
   2   9   2        3.84        5.17      0.52 o
   3   9   2        0.29       -0.54      0.66 o
   4   9   2        2.60        1.71      0.87 o
   5   9   2       11.77       12.86      0.92 o
   6   9   2       49.09       49.59      1.41 o
  -4  10   2       21.51       20.23      1.41 o
  -3  10   2      150.89      148.25      1.43 o
  -2  10   2       36.49       35.73      0.70 o
  -1  10   2        0.14        0.67      0.37 o
   0  10   2       43.09       43.42      1.03 o
   1  10   2        6.24        5.52      1.14 o
   2  10   2       67.63       75.14      1.20 o
   3  10   2       90.57       92.58      1.56 o
 -14   1   3       90.55       91.93      1.06 o
 -13   1   3      563.88      576.08      3.89 o
 -12   1   3       13.60       13.66      0.62 o
 -11   1   3      900.03      929.74      5.54 o
 -10   1   3      685.08      680.63      4.18 o
  -9   1   3      625.67      616.36      3.65 o
  -8   1   3     1803.00     1867.51     13.13 o
  -7   1   3      487.62      523.17      3.02 o
  -6   1   3      446.92      437.49      2.47 o
  -5   1   3      657.23      560.95      3.49 o
  -4   1   3     3238.45     3666.16     18.93 o
  -3   1   3      388.71      338.23      1.97 o
  -2   1   3      196.50      185.51      1.29 o
  -1   1   3       28.08       20.33      0.81 o
   0   1   3      327.04      263.65      1.50 o
   1   1   3      343.46      412.92      2.07 o
   2   1   3      777.80      784.17      3.10 o
   3   1   3      745.34      710.56      5.21 o
   4   1   3      367.96      355.32      1.84 o
   5   1   3     1135.53     1157.52      4.98 o
   6   1   3      219.46      213.62      1.00 o
   7   1   3      492.63      492.35      3.32 o
   8   1   3      370.63      377.59      1.85 o
   9   1   3       36.47       29.23      0.41 o
  10   1   3      259.91      268.93      1.44 o
  11   1   3      380.18      366.47      1.94 o
  12   1   3       12.40       10.13      0.48 o
 -14   2   3       49.89       48.51      1.07 o
 -13   2   3        6.86        7.99      0.79 o
 -12   2   3        4.03        3.42      0.86 o
 -11   2   3        5.44        6.64      0.57 o
 -10   2   3      189.57      188.23      1.56 o
  -9   2   3      407.08      405.89      2.66 o
  -8   2   3      104.33      106.84      0.95 o
  -7   2   3      726.36      745.96      4.16 o
  -6   2   3       15.67       18.73      0.70 o
  -5   2   3      124.52      114.66      0.91 o
  -4   2   3      328.94      359.83      2.09 o
  -3   2   3      271.03      299.25      1.78 o
  -2   2   3     1329.04     1486.46      7.58 o
  -1   2   3     3664.16     3994.21     18.36 o
   0   2   3       20.60       21.98      0.36 o
   1   2   3       29.17       32.52      0.41 o
   2   2   3     1699.48     1920.00      8.00 o
   3   2   3       15.26       11.58      0.23 o
   4   2   3      125.35      124.00      0.78 o
   5   2   3      137.10      152.11      0.85 o
   6   2   3        5.61        3.36      0.31 o
   7   2   3       77.68       72.85      0.82 o
   8   2   3      123.23      113.71      0.85 o
   9   2   3        0.35        0.30      0.26 o
  10   2   3        9.05        8.05      0.46 o
  11   2   3        8.07        6.99      0.48 o
  12   2   3        7.04        5.56      0.75 o
 -13   3   3      214.74      222.86      1.94 o
 -12   3   3       28.57       28.78      0.74 o
 -11   3   3      146.07      146.83      1.29 o
 -10   3   3      171.54      168.62      1.45 o
  -9   3   3       55.89       53.21      0.82 o
  -8   3   3      586.72      595.47      3.43 o
  -7   3   3      236.22      239.38      1.56 o
  -6   3   3       39.42       32.20      0.63 o
  -5   3   3       53.93       43.61      0.66 o
  -4   3   3        0.16        2.75      0.45 o
  -3   3   3      405.14      371.32      1.90 o
  -2   3   3      507.35      478.24      2.40 o
  -1   3   3       23.67       32.37      0.55 o
   0   3   3       83.92       84.40      0.61 o
   1   3   3     1444.33     1757.06      7.42 o
   2   3   3     1085.87     1132.62      6.58 o
   3   3   3      565.57      573.61      3.42 o
   4   3   3       82.65       84.02      0.60 o
   5   3   3      904.54      894.23      4.45 o
   6   3   3      227.69      236.54      1.23 o
   7   3   3      287.83      298.67      1.64 o
   8   3   3      483.96      498.18      2.64 o
   9   3   3        3.51        2.56      0.34 o
  10   3   3      154.26      152.32      3.97 o
  11   3   3       72.44       75.76      1.36 o
  12   3   3      100.40      105.05      1.41 o
 -13   4   3      218.78      235.52      3.38 o
 -12   4   3      123.64      120.38      1.44 o
 -11   4   3       73.57       72.29      1.41 o
 -10   4   3       37.17       33.24      0.66 o
  -9   4   3      181.28      182.81      1.35 o
  -8   4   3       18.30       19.52      0.66 o
  -7   4   3       31.30       28.17      0.65 o
  -6   4   3      147.20      135.10      2.66 o
  -5   4   3      231.09      232.86      1.46 o
  -4   4   3        0.35        1.18      0.31 o
  -3   4   3      107.49      115.09      0.85 o
  -2   4   3      238.58      244.02      1.57 o
  -1   4   3        6.52        8.31      0.39 o
   0   4   3        0.54        1.37      0.25 o
   1   4   3       12.37       10.18      0.36 o
   2   4   3      152.39      167.79      1.01 o
   3   4   3       36.40       34.83      0.33 o
   4   4   3       42.73       44.12      1.33 o
   5   4   3       72.99       70.76      1.00 o
   6   4   3       97.82       89.67      1.44 o
   7   4   3       12.48       13.22      0.72 o
   8   4   3        0.03        0.49      0.67 o
   9   4   3        6.36        5.48      0.86 o
  10   4   3       78.63       81.06      1.80 o
  11   4   3        2.03        1.51      0.91 o
 -12   5   3        6.22       10.32      1.90 o
 -11   5   3      169.43      165.51      2.37 o
 -10   5   3      111.05      105.42      2.24 o
  -9   5   3       19.38       22.29      0.62 o
  -8   5   3      506.97      508.70      2.81 o
  -7   5   3       13.48       14.55      0.49 o
  -6   5   3      583.37      556.38      3.38 o
  -5   5   3     1076.28     1109.69      5.53 o
  -4   5   3       19.19       22.63      0.52 o
  -3   5   3      855.45      873.39      4.50 o
  -2   5   3      401.95      404.96      2.22 o
  -1   5   3      241.21      240.17      1.47 o
   0   5   3     3405.75     3628.40     26.37 o
   1   5   3       64.53       51.74      0.55 o
   2   5   3      181.66      176.79      1.02 o
   3   5   3      489.20      478.48      6.42 o
   4   5   3       69.13       63.15      0.93 o
   5   5   3     1837.81     1870.17     12.34 o
   6   5   3       26.85       25.49      1.36 o
   7   5   3        2.19        2.44      0.82 o
   8   5   3      259.15      260.75      2.56 o
   9   5   3        6.66        8.87      1.00 o
  10   5   3      252.03      266.15      3.04 o
  11   5   3       77.79       79.14      1.63 o
 -11   6   3        3.87        3.88      0.97 o
 -10   6   3        1.24        0.94      0.39 o
  -9   6   3        0.63        0.68      0.27 o
  -8   6   3       47.24       43.59      1.10 o
  -7   6   3        0.13        0.08      0.36 o
  -6   6   3       15.13       11.92      0.47 o
  -5   6   3       10.72        9.66      0.42 o
  -4   6   3       13.20       14.20      0.46 o
  -3   6   3       59.53       59.70      0.73 o
  -2   6   3      201.99      199.13      2.21 o
  -1   6   3        1.40        1.27      0.40 o
   0   6   3      301.14      291.70      1.76 o
   1   6   3       63.29       56.71      0.58 o
   2   6   3        4.21        4.65      0.36 o
   3   6   3        2.33        2.39      0.24 o
   4   6   3        2.28        2.18      0.86 o
   5   6   3       31.40       30.97      1.00 o
   6   6   3       22.18       20.91      1.03 o
   7   6   3       56.07       54.13      1.38 o
   8   6   3        1.29        1.31      0.98 o
   9   6   3        0.11       -0.26      0.97 o
  10   6   3       51.92       55.69      2.06 o
 -10   7   3        7.30        9.65      1.31 o
  -9   7   3       10.30       11.89      1.24 o
  -8   7   3      272.27      261.84      2.29 o
  -7   7   3        0.12        0.41      0.35 o
  -6   7   3      147.23      143.71      1.37 o
  -5   7   3      301.13      296.10      2.12 o
  -4   7   3        6.97        5.41      0.79 o
  -3   7   3      564.81      585.46      3.61 o
  -2   7   3       80.95       81.57      0.97 o
  -1   7   3       51.10       51.94      0.66 o
   0   7   3     1091.68     1087.41      5.61 o
   1   7   3       65.80       62.75      0.78 o
   2   7   3       68.36       68.45      1.18 o
   3   7   3      202.20      192.76      6.65 o
   4   7   3        3.94        4.47      1.06 o
   5   7   3      341.52      331.14      2.89 o
   6   7   3       27.61       28.25      1.22 o
   7   7   3        7.15        7.26      0.95 o
   8   7   3       79.30       83.78      1.66 o
   9   7   3        4.56        5.34      1.16 o
  -9   8   3        5.63        6.30      1.67 o
  -8   8   3        9.33       12.71      1.59 o
  -7   8   3        1.09        0.90      0.63 o
  -6   8   3        7.39        7.04      1.22 o
  -5   8   3      108.21      104.19      1.03 o
  -4   8   3       36.00       32.21      0.72 o
  -3   8   3       78.05       81.92      1.01 o
  -2   8   3        0.03        0.68      0.56 o
  -1   8   3        0.89        1.07      0.36 o
   0   8   3       84.10       75.25      0.68 o
   1   8   3        8.68        7.73      0.55 o
   2   8   3        5.03        5.45      0.44 o
   3   8   3        0.59       -0.35      0.76 o
   4   8   3        6.93        8.05      0.83 o
   5   8   3        1.94        1.85      1.50 o
   6   8   3        0.21        0.09      0.91 o
   7   8   3        0.97        1.61      1.08 o
  -7   9   3       20.35       21.85      1.69 o
  -6   9   3        0.49        1.34      1.24 o
  -5   9   3       13.67       11.91      0.75 o
  -4   9   3        0.01        0.14      0.55 o
  -3   9   3      247.04      250.95      1.91 o
  -2   9   3       12.48       12.71      0.61 o
  -1   9   3        0.72        0.92      0.39 o
   0   9   3       98.52       95.23      1.68 o
   1   9   3       10.03        9.87      0.34 o
   2   9   3       65.83       72.07      1.79 o
   3   9   3       44.23       47.25      1.10 o
   4   9   3        6.44        8.23      0.88 o
   5   9   3       21.88       24.92      1.07 o
  -3  10   3       20.06       19.20      0.87 o
  -2  10   3       42.99       44.01      1.05 o
  -1  10   3       37.46       39.31      1.33 o
   0  10   3        0.03       -0.20      0.59 o
   1  10   3        1.41        1.25      1.23 o
   2  10   3       25.79       30.14      1.01 o
 -14   0   4      199.87      196.18      2.43 o
 -13   0   4      392.43      402.30      3.90 o
 -12   0   4       51.08       51.23      1.37 o
 -11   0   4      123.33      120.70      1.83 o
 -10   0   4      529.66      527.76      5.16 o
  -9   0   4      229.52      223.84      5.27 o
  -8   0   4     2371.67     2430.44     18.77 o
  -7   0   4     2022.89     2118.57     20.80 o
  -6   0   4       32.68       27.06      1.56 o
  -5   0   4      137.43      105.27      1.33 o
  -4   0   4      409.52      504.55      3.95 o
  -3   0   4     1439.06     1451.11     10.63 o
  -2   0   4      786.48      768.84      5.76 o
  -1   0   4      214.26      240.55      3.43 o
   0   0   4     1157.92     1191.31      8.89 o
   1   0   4     1194.42     1418.95      8.44 o
   2   0   4      210.39      175.31      1.38 o
   3   0   4      401.55      387.36      2.52 o
   4   0   4      284.66      290.08      2.46 o
   5   0   4     2005.97     2076.81     12.82 o
   6   0   4        0.17        0.28      0.42 o
   7   0   4      660.70      639.62      4.15 o
   8   0   4      817.41      803.33      5.29 o
   9   0   4       25.00       24.04      0.73 o
  10   0   4      311.22      316.35      2.62 o
  11   0   4      165.87      166.47      1.50 o
  12   0   4       56.50       54.62      0.84 o
 -14   1   4        0.04        0.06      0.62 o
 -13   1   4        0.66        0.73      0.69 o
 -12   1   4       12.71       13.23      0.79 o
 -11   1   4        1.09        1.64      0.65 o
 -10   1   4       79.84       79.69      1.02 o
  -9   1   4        4.54        3.54      0.56 o
  -8   1   4        0.00        0.34      0.65 o
  -7   1   4      123.16      112.26      1.23 o
  -6   1   4       61.22       62.74      0.77 o
  -5   1   4      366.21      396.19      2.51 o
  -4   1   4      141.16      149.02      1.13 o
  -3   1   4      214.09      216.18      1.44 o
  -2   1   4      528.89      543.87      3.02 o
  -1   1   4      947.74     1031.21      5.44 o
   0   1   4      125.55      111.41      0.84 o
   1   1   4       24.96       23.33      0.42 o
   2   1   4      346.29      374.20      1.77 o
   3   1   4       18.01       15.21      0.30 o
   4   1   4      509.29      515.15      2.62 o
   5   1   4      103.69      104.43      0.82 o
   6   1   4      408.19      394.21      2.20 o
   7   1   4       25.43       25.54      0.42 o
   8   1   4        0.00        0.10      0.25 o
   9   1   4        6.64        6.51      0.36 o
  10   1   4        4.64        4.87      0.36 o
  11   1   4       46.09       44.06      0.62 o
  12   1   4       12.72       14.77      0.39 o
 -13   2   4      103.14      101.11      1.12 o
 -12   2   4       24.81       28.36      0.73 o
 -11   2   4      216.47      218.11      1.74 o
 -10   2   4      224.00      221.74      1.82 o
  -9   2   4       20.05       18.04      0.74 o
  -8   2   4      897.26      884.13      5.26 o
  -7   2   4      237.61      241.83      1.77 o
  -6   2   4       88.69       77.75      0.85 o
  -5   2   4      242.44      230.20      1.50 o
  -4   2   4      365.48      416.11      2.45 o
  -3   2   4       62.40       59.12      0.68 o
  -2   2   4        5.24        3.15      0.35 o
  -1   2   4      279.46      262.01      1.51 o
   0   2   4      848.94      903.43      4.53 o
   1   2   4       75.45       99.28      0.82 o
   2   2   4        0.53        3.79      0.35 o
   3   2   4       18.97       24.27      0.52 o
   4   2   4      529.97      574.10      2.69 o
   5   2   4     1995.41     2101.09     10.49 o
   6   2   4       27.93       23.58      0.41 o
   7   2   4      203.02      194.38      1.16 o
   8   2   4      387.32      378.97      2.15 o
   9   2   4        7.26        6.02      0.41 o
  10   2   4      286.74      295.34      2.24 o
  11   2   4       76.38       78.45      1.44 o
  12   2   4       70.02       70.90      1.41 o
 -13   3   4       11.57       14.69      0.63 o
 -12   3   4        7.48        9.77      0.56 o
 -11   3   4        4.76        4.16      0.65 o
 -10   3   4       17.49       19.70      0.57 o
  -9   3   4      217.59      212.89      1.65 o
  -8   3   4        5.08        3.91      0.61 o
  -7   3   4        4.06        5.06      0.50 o
  -6   3   4       21.85       17.81      0.68 o
  -5   3   4      755.88      816.66      4.47 o
  -4   3   4       72.88       76.47      0.74 o
  -3   3   4       91.65       92.95      0.80 o
  -2   3   4      173.59      166.15      1.06 o
  -1   3   4      207.60      229.46      1.47 o
   0   3   4        4.22        5.28      0.36 o
   1   3   4       95.70       96.44      0.68 o
   2   3   4      522.23      562.32      2.56 o
   3   3   4      180.80      166.55      0.94 o
   4   3   4      114.34      113.06      0.68 o
   5   3   4        0.29        0.34      0.32 o
   6   3   4      639.25      644.12      3.86 o
   7   3   4       20.42       21.11      0.37 o
   8   3   4        1.72        1.54      0.20 o
   9   3   4        1.11        0.71      0.16 o
  10   3   4       67.76       68.69      1.16 o
  11   3   4       56.68       56.98      1.45 o
 -13   4   4      125.16      115.01      2.72 o
 -12   4   4       25.25       24.82      0.79 o
 -11   4   4      301.86      301.62      3.24 o
 -10   4   4       28.90       31.90      0.64 o
  -9   4   4       79.08       73.90      1.07 o
  -8   4   4      906.51      860.79      5.45 o
  -7   4   4        2.00        1.95      0.50 o
  -6   4   4      318.22      319.77      2.09 o
  -5   4   4      504.66      516.52      2.73 o
  -4   4   4       42.41       48.07      0.57 o
  -3   4   4      711.70      689.02      3.47 o
  -2   4   4      454.55      444.10      2.31 o
  -1   4   4      320.16      327.41      1.88 o
   0   4   4      697.92      716.49      3.58 o
   1   4   4      125.12      111.49      0.89 o
   2   4   4      222.66      231.94      1.33 o
   3   4   4      232.29      211.57      1.24 o
   4   4   4        0.02        0.44      0.43 o
   5   4   4      990.10     1023.14      5.71 o
   6   4   4        0.07        0.28      0.55 o
   7   4   4       15.48       14.15      0.90 o
   8   4   4      211.01      216.63      2.15 o
   9   4   4        0.02       -0.16      0.69 o
  10   4   4      166.52      181.15      2.75 o
  11   4   4       24.45       22.58      1.15 o
 -12   5   4        3.07        4.67      0.79 o
 -11   5   4       11.53       12.63      0.47 o
 -10   5   4       11.02       10.73      0.58 o
  -9   5   4       96.18       98.20      1.06 o
  -8   5   4       12.74       10.83      0.52 o
  -7   5   4       49.80       44.62      0.67 o
  -6   5   4       70.48       63.71      0.72 o
  -5   5   4       90.13       91.05      0.85 o
  -4   5   4      100.52       95.10      0.92 o
  -3   5   4       28.59       27.23      0.52 o
  -2   5   4       20.90       21.89      0.55 o
  -1   5   4       30.15       34.29      0.69 o
   0   5   4       14.91       11.55      0.40 o
   1   5   4      122.31      129.81      0.93 o
   2   5   4       42.20       42.47      0.51 o
   3   5   4        2.13        2.06      0.21 o
   4   5   4       17.87       13.31      1.96 o
   5   5   4        6.25        6.29      0.78 o
   6   5   4       50.74       53.39      0.93 o
   7   5   4        8.18        7.10      2.54 o
   8   5   4        0.08       -0.78      0.78 o
   9   5   4        1.59        1.84      0.84 o
  10   5   4       96.26      102.20      1.59 o
 -11   6   4      118.04      111.73      1.61 o
 -10   6   4       19.20       22.75      1.33 o
  -9   6   4        3.77        4.94      0.49 o
  -8   6   4      765.96      753.36      4.22 o
  -7   6   4       37.53       35.57      0.70 o
  -6   6   4      274.11      273.05      1.78 o
  -5   6   4      195.88      200.95      1.97 o
  -4   6   4        0.28        0.50      0.42 o
  -3   6   4     1837.42     1910.67      9.83 o
  -2   6   4      564.58      559.66      3.12 o
  -1   6   4        2.68        3.56      0.44 o
   0   6   4      769.53      782.30      5.32 o
   1   6   4       91.58       89.59      0.85 o
   2   6   4      382.53      375.29      2.15 o
   3   6   4      742.51      719.39      7.52 o
   4   6   4      119.99      116.16      1.53 o
   5   6   4      192.03      186.24      1.79 o
   6   6   4       50.47       51.04      1.17 o
   7   6   4       17.44       17.66      1.11 o
   8   6   4       97.95       96.05      1.94 o
   9   6   4       19.87       18.58      1.21 o
 -10   7   4        1.48        0.80      1.94 o
  -9   7   4        1.60        1.14      0.43 o
  -8   7   4        1.81        1.66      0.54 o
  -7   7   4        3.02        3.07      0.40 o
  -6   7   4        0.61        1.02      0.44 o
  -5   7   4        6.72        7.60      0.94 o
  -4   7   4      189.48      186.08      1.52 o
  -3   7   4       56.04       58.55      1.03 o
  -2   7   4        9.42       10.14      0.55 o
  -1   7   4        2.74        2.57      0.51 o
   0   7   4       52.61       49.76      0.74 o
   1   7   4      100.08       91.02      1.78 o
   2   7   4        8.42        8.70      0.43 o
   3   7   4       32.73       27.47      2.24 o
   4   7   4        0.89        1.65      0.77 o
   5   7   4       90.73       93.89      1.61 o
   6   7   4        1.35        1.91      0.88 o
   7   7   4       15.90       18.30      1.21 o
   8   7   4        8.82       10.87      1.25 o
  -8   8   4       16.60       14.55      1.41 o
  -7   8   4        9.32        8.04      1.13 o
  -6   8   4      139.20      132.81      1.93 o
  -5   8   4      110.98      111.63      1.23 o
  -4   8   4       26.99       27.24      0.68 o
  -3   8   4      243.35      242.66      2.08 o
  -2   8   4        0.99        0.61      0.36 o
  -1   8   4       11.31       13.20      0.56 o
   0   8   4      294.59      276.01      3.16 o
   1   8   4        9.23        9.95      0.96 o
   2   8   4      108.01      106.96      1.28 o
   3   8   4       66.40       65.35      1.94 o
   4   8   4        0.21        0.41      0.79 o
   5   8   4       66.64       68.15      1.52 o
   6   8   4       11.02        9.61      1.37 o
  -6   9   4        4.08        3.13      0.50 o
  -5   9   4       20.35       18.48      0.76 o
  -4   9   4        7.27        3.74      0.55 o
  -3   9   4       33.40       32.78      1.76 o
  -2   9   4       19.23       19.95      0.85 o
  -1   9   4       72.22       74.98      1.43 o
   0   9   4        8.29        5.36      0.78 o
   1   9   4       27.49       23.68      1.09 o
   2   9   4       47.66       48.74      1.22 o
   3   9   4        0.83        0.44      0.93 o
   4   9   4       11.69       11.11      1.43 o
 -13   1   5       28.39       23.31      0.93 o
 -12   1   5        7.84        9.72      0.80 o
 -11   1   5      279.44      279.58      2.47 o
 -10   1   5      406.51      409.80      2.89 o
  -9   1   5       11.44       14.76      0.76 o
  -8   1   5      493.65      458.63      3.02 o
  -7   1   5        1.91        3.21      0.55 o
  -6   1   5      690.68      635.10      3.74 o
  -5   1   5     1415.63     1453.65     10.28 o
  -4   1   5       40.54       50.38      0.82 o
  -3   1   5      521.35      500.30      2.94 o
  -2   1   5      587.57      559.61      3.21 o
  -1   1   5       87.95       71.68      0.73 o
   0   1   5      948.92      950.09      4.68 o
   1   1   5      222.90      268.19      1.56 o
   2   1   5      377.15      357.60      1.80 o
   3   1   5      430.99      410.31      2.02 o
   4   1   5       12.38       10.49      0.58 o
   5   1   5     1739.85     1831.04     10.14 o
   6   1   5      266.78      270.46      1.65 o
   7   1   5      112.84      109.67      0.74 o
   8   1   5      572.99      583.51      4.73 o
   9   1   5        6.63        9.53      0.42 o
  10   1   5      502.93      498.51      5.83 o
  11   1   5       91.36       86.01      1.66 o
 -13   2   5        4.05        6.46      0.64 o
 -12   2   5       33.33       35.46      0.84 o
 -11   2   5       12.04       12.41      0.70 o
 -10   2   5        5.42        6.92      0.59 o
  -9   2   5      223.33      208.38      1.56 o
  -8   2   5        8.11       10.41      0.73 o
  -7   2   5       18.89       13.68      0.56 o
  -6   2   5       67.88       69.62      0.86 o
  -5   2   5       61.29       75.26      0.83 o
  -4   2   5       74.24       72.74      0.93 o
  -3   2   5       93.60      101.41      1.14 o
  -2   2   5       23.07       29.94      0.68 o
  -1   2   5       21.07       25.58      0.95 o
   0   2   5      142.09      156.66      1.11 o
   1   2   5      389.97      426.57      2.32 o
   2   2   5      237.84      234.82      1.26 o
   3   2   5      237.11      243.89      1.34 o
   4   2   5        0.00        0.53      0.25 o
   5   2   5        1.31        1.78      0.33 o
   6   2   5       49.91       52.37      0.64 o
   7   2   5       96.90       92.41      0.94 o
   8   2   5       88.08       84.57      0.87 o
   9   2   5       49.91       47.71      0.84 o
  10   2   5       74.54       75.55      2.34 o
  11   2   5       11.62       13.37      0.83 o
 -13   3   5      132.93      128.73      1.44 o
 -12   3   5       51.44       54.73      1.11 o
 -11   3   5       68.37       64.23      1.08 o
 -10   3   5       36.93       39.22      0.76 o
  -9   3   5        7.76        5.18      0.56 o
  -8   3   5      663.30      628.62      3.86 o
  -7   3   5       17.61       25.14      0.70 o
  -6   3   5      192.13      178.97      1.43 o
  -5   3   5       52.61       53.24      0.78 o
  -4   3   5      142.15      133.76      1.17 o
  -3   3   5      886.74      898.44      4.43 o
  -2   3   5       62.89       65.63      0.70 o
  -1   3   5       46.09       45.70      0.62 o
   0   3   5      196.45      184.28      1.19 o
   1   3   5       48.52       54.51      0.59 o
   2   3   5      263.01      279.74      1.71 o
   3   3   5      254.34      248.61      1.35 o
   4   3   5       50.60       50.93      0.55 o
   5   3   5      380.18      391.12      2.22 o
   6   3   5        9.90       10.29      0.38 o
   7   3   5      148.86      147.16      2.14 o
   8   3   5       92.32       99.03      1.83 o
   9   3   5        6.68        5.64      0.76 o
  10   3   5      324.47      346.30      3.22 o
 -12   4   5        0.29        0.09      0.52 o
 -11   4   5        3.78        4.95      0.71 o
 -10   4   5        2.71        1.07      0.62 o
  -9   4   5       22.22       21.37      0.89 o
  -8   4   5        0.67        0.10      0.62 o
  -7   4   5       18.53       16.43      0.97 o
  -6   4   5        6.95        7.28      0.71 o
  -5   4   5       98.12       85.20      0.80 o
  -4   4   5      122.65      116.59      0.99 o
  -3   4   5      643.14      625.22      3.32 o
  -2   4   5       45.76       53.28      0.68 o
  -1   4   5       68.76       76.42      1.47 o
   0   4   5      138.31      151.96      1.12 o
   1   4   5       11.53       10.47      0.42 o
   2   4   5      111.14      108.89      0.95 o
   3   4   5       17.73       16.58      0.39 o
   4   4   5        0.31        0.29      0.16 o
   5   4   5       28.77       26.60      0.76 o
   6   4   5       39.07       34.04      0.96 o
   7   4   5       19.99       22.41      0.85 o
   8   4   5        2.87        2.05      0.88 o
   9   4   5        3.01        2.85      0.92 o
  10   4   5       82.90       86.20      1.60 o
 -12   5   5        3.89        3.96      0.68 o
 -11   5   5      264.57      242.37      4.66 o
 -10   5   5      151.56      152.93      1.32 o
  -9   5   5       46.08       38.62      0.67 o
  -8   5   5      747.03      745.49      4.63 o
  -7   5   5       35.64       40.07      0.69 o
  -6   5   5      359.24      347.82      2.28 o
  -5   5   5      218.52      204.67      1.45 o
  -4   5   5      402.82      393.08      2.34 o
  -3   5   5     1195.91     1226.44      6.46 o
  -2   5   5      115.61      115.53      1.17 o
  -1   5   5       81.20       82.47      0.90 o
   0   5   5      565.60      574.85      3.04 o
   1   5   5      243.99      224.31      1.59 o
   2   5   5      227.11      230.31      1.56 o
   3   5   5      423.75      420.37      2.83 o
   4   5   5        0.01        0.27      0.18 o
   5   5   5      112.32       95.34      7.19 o
   6   5   5       92.39       89.98      1.18 o
   7   5   5       58.58       62.04      1.22 o
   8   5   5       76.79       81.16      1.53 o
   9   5   5        1.09        0.82      1.17 o
 -11   6   5        4.07        3.40      0.57 o
 -10   6   5       49.44       47.43      1.21 o
  -9   6   5        9.20        8.11      0.63 o
  -8   6   5       25.63       26.83      0.68 o
  -7   6   5        1.41        1.04      0.58 o
  -6   6   5        0.01       -0.11      0.44 o
  -5   6   5        6.71        6.75      0.51 o
  -4   6   5       16.25       15.63      0.74 o
  -3   6   5      194.60      194.95      1.36 o
  -2   6   5        1.29        1.28      0.50 o
  -1   6   5       22.91       21.10      0.59 o
   0   6   5        3.41        3.81      0.47 o
   1   6   5       68.88       65.65      1.55 o
   2   6   5        4.35        2.58      0.26 o
   3   6   5        0.22        0.25      0.18 o
   4   6   5        5.89        5.22      1.29 o
   5   6   5        2.34        1.11      0.88 o
   6   6   5       28.08       27.73      1.04 o
   7   6   5        9.23        9.63      0.99 o
   8   6   5        8.21        9.19      1.02 o
  -9   7   5        0.61        0.90      0.60 o
  -8   7   5      264.14      258.53      2.74 o
  -7   7   5       42.59       42.68      0.73 o
  -6   7   5       61.98       59.26      0.77 o
  -5   7   5       71.92       72.33      1.32 o
  -4   7   5       18.98       17.62      0.63 o
  -3   7   5      396.90      393.38      3.59 o
  -2   7   5       47.41       48.22      0.80 o
  -1   7   5       50.75       49.94      0.78 o
   0   7   5      251.61      249.14      1.76 o
   1   7   5      107.73       96.28      0.92 o
   2   7   5      136.54      123.08      3.23 o
   3   7   5       53.87       54.56      1.36 o
   4   7   5        0.56        1.18      0.82 o
   5   7   5      146.52      138.75      1.87 o
   6   7   5       20.84       17.96      1.27 o
   7   7   5        3.14        2.46      1.01 o
  -8   8   5       12.74       11.80      0.48 o
  -7   8   5        0.47        0.13      0.39 o
  -6   8   5        0.39        0.57      0.47 o
  -5   8   5        6.99        7.12      0.70 o
  -4   8   5        4.51        3.94      0.56 o
  -3   8   5       10.09        8.78      0.53 o
  -2   8   5        0.01        0.22      0.51 o
  -1   8   5        9.00        9.98      0.65 o
   0   8   5        5.91        5.41      0.41 o
   1   8   5       65.39       45.27      5.59 o
   2   8   5       10.47        9.76      2.55 o
   3   8   5        0.08        0.67      0.88 o
   4   8   5        2.66        2.49      1.08 o
   5   8   5        3.67        4.75      1.03 o
  -5   9   5       13.58       16.78      0.66 o
  -4   9   5       25.41       24.00      0.70 o
  -3   9   5       71.02       65.81      2.71 o
  -2   9   5        7.89        8.39      0.64 o
  -1   9   5       17.59       20.79      1.18 o
   0   9   5      110.20      109.99      2.93 o
   1   9   5        0.83        1.51      0.85 o
   2   9   5       53.04       52.05      1.11 o
 -13   0   6       23.43       17.75      1.35 o
 -12   0   6       25.30       29.31      5.00 o
 -11   0   6      239.25      228.02      3.40 o
 -10   0   6        4.52        8.23      1.63 o
  -9   0   6       85.65       92.16      1.94 o
  -8   0   6     1458.62     1377.75     11.04 o
  -7   0   6        1.71        0.79      0.97 o
  -6   0   6      620.35      572.90      4.89 o
  -5   0   6      986.39      977.00      7.77 o
  -4   0   6        0.05        0.45      0.93 o
  -3   0   6     2007.99     1989.10     41.99 o
  -2   0   6      777.20      756.58      8.85 o
  -1   0   6      502.00      523.03      5.04 o
   0   0   6     1727.07     1736.53     24.49 o
   1   0   6      583.71      557.32      3.91 o
   2   0   6       70.89       72.99      1.27 o
   3   0   6      215.10      203.72      1.78 o
   4   0   6       20.42       18.31      0.65 o
   5   0   6     1721.36     1724.50     17.61 o
   6   0   6       13.23       11.17      1.10 o
   7   0   6       12.48       13.21      0.84 o
   8   0   6      142.63      139.71      1.73 o
   9   0   6       10.61       10.07      0.70 o
  10   0   6      421.04      422.22      4.21 o
 -13   1   6       41.58       44.90      1.15 o
 -12   1   6       73.07       71.71      1.23 o
 -11   1   6       70.29       72.49      1.12 o
 -10   1   6       25.87       22.21      0.80 o
  -9   1   6       27.29       24.99      0.91 o
  -8   1   6        3.31        2.24      0.62 o
  -7   1   6       18.39       21.90      0.75 o
  -6   1   6       89.14       87.95      0.99 o
  -5   1   6      191.05      180.19      1.63 o
  -4   1   6       37.88       35.60      0.79 o
  -3   1   6       37.75       34.70      0.84 o
  -2   1   6       13.04       11.34      0.63 o
  -1   1   6       44.89       47.51      0.72 o
   0   1   6      119.21      127.46      0.97 o
   1   1   6        2.14        3.00      0.37 o
   2   1   6        8.05        9.67      0.43 o
   3   1   6       11.99       10.93      0.51 o
   4   1   6        0.11        0.13      0.33 o
   5   1   6      144.39      144.44      1.27 o
   6   1   6        3.54        2.54      0.55 o
   7   1   6       21.83       21.94      0.60 o
   8   1   6        3.68        3.68      0.43 o
   9   1   6        1.25        0.72      0.61 o
  10   1   6        0.19       -0.17      0.44 o
 -13   2   6       19.52       20.30      0.95 o
 -12   2   6        9.60       10.34      0.71 o
 -11   2   6       59.76       56.91      0.94 o
 -10   2   6       23.71       27.11      0.76 o
  -9   2   6       45.12       47.83      1.03 o
  -8   2   6      679.34      632.78      3.88 o
  -7   2   6        1.83        2.86      0.62 o
  -6   2   6      228.40      217.92      1.63 o
  -5   2   6       77.24       81.85      1.42 o
  -4   2   6        0.72        1.29      0.57 o
  -3   2   6     1690.59     1693.56      9.23 o
  -2   2   6      176.85      179.92      1.25 o
  -1   2   6       88.58      101.21      0.87 o
   0   2   6      476.95      475.68      2.61 o
   1   2   6        7.37        5.66      0.44 o
   2   2   6      201.43      202.27      1.29 o
   3   2   6      212.22      201.06      1.20 o
   4   2   6       22.33       22.17      0.45 o
   5   2   6      535.86      549.44      4.37 o
   6   2   6       13.48       13.45      0.68 o
   7   2   6       70.21       69.00      0.86 o
   8   2   6      142.60      143.83      2.11 o
   9   2   6        5.70        6.69      0.66 o
  10   2   6      205.69      218.95      2.48 o
 -12   3   6       33.83       36.48      1.10 o
 -11   3   6       52.33       60.95      1.20 o
 -10   3   6       26.00       24.11      1.35 o
  -9   3   6       33.29       31.61      0.94 o
  -8   3   6       19.04       17.06      0.74 o
  -7   3   6       68.57       56.50      0.86 o
  -6   3   6        0.38        0.14      0.56 o
  -5   3   6      172.81      166.82      1.43 o
  -4   3   6       44.93       47.95      1.01 o
  -3   3   6      104.90       94.04      1.09 o
  -2   3   6      424.29      406.16      2.34 o
  -1   3   6      172.17      162.75      1.15 o
   0   3   6        0.00        0.26      0.53 o
   1   3   6       96.90       95.13      0.95 o
   2   3   6       73.01       60.45      0.66 o
   3   3   6        0.16        0.50      0.32 o
   4   3   6       83.69       85.01      0.88 o
   5   3   6       58.93       60.54      0.79 o
   6   3   6       29.83       32.63      0.76 o
   7   3   6       67.81       63.72      1.85 o
   8   3   6        1.06        2.04      0.63 o
   9   3   6        0.02        0.78      0.85 o
 -12   4   6       21.02       22.26      0.90 o
 -11   4   6       58.09       59.81      1.06 o
 -10   4   6      212.04      216.77      1.82 o
  -9   4   6        2.60        2.48      0.75 o
  -8   4   6      355.64      338.62      2.49 o
  -7   4   6       82.80       83.39      1.21 o
  -6   4   6      111.69      110.19      1.06 o
  -5   4   6       33.33       36.00      0.76 o
  -4   4   6      132.73      134.71      1.16 o
  -3   4   6      919.58      926.53      4.78 o
  -2   4   6       25.15       22.02      0.59 o
  -1   4   6       17.73       19.55      0.60 o
   0   4   6      252.40      272.82      1.72 o
   1   4   6       10.90        7.19      0.47 o
   2   4   6      191.04      173.54      1.59 o
   3   4   6      107.17      106.55      0.91 o
   4   4   6       29.83       31.54      0.81 o
   5   4   6      210.64      221.09      3.20 o
   6   4   6        2.03        2.42      0.22 o
   7   4   6       81.56       82.95      1.37 o
   8   4   6       88.28       93.43      1.34 o
   9   4   6        4.31        3.75      1.00 o
 -11   5   6        6.66        6.29      0.65 o
 -10   5   6        0.33       -0.05      0.55 o
  -9   5   6        3.81        2.48      0.62 o
  -8   5   6       55.28       52.91      1.01 o
  -7   5   6       58.74       54.75      0.84 o
  -6   5   6       10.83       10.66      0.99 o
  -5   5   6        5.64        5.49      0.55 o
  -4   5   6        0.67        1.71      0.57 o
  -3   5   6        2.89        2.99      0.53 o
  -2   5   6      177.14      166.95      1.30 o
  -1   5   6      236.85      227.57      1.62 o
   0   5   6       32.57       34.63      0.61 o
   1   5   6      152.78      144.33      1.22 o
   2   5   6       82.66       73.56      0.93 o
   3   5   6        1.89        1.06      0.29 o
   4   5   6        3.68        2.32      0.41 o
   5   5   6        2.91        2.04      0.32 o
   6   5   6        2.94        2.42      0.83 o
   7   5   6        0.92        1.36      0.93 o
   8   5   6       22.94       23.55      1.11 o
 -10   6   6      190.49      192.85      1.85 o
  -9   6   6        6.72        6.81      0.61 o
  -8   6   6      246.83      239.36      1.81 o
  -7   6   6       79.53       80.05      1.07 o
  -6   6   6       84.86       85.02      1.04 o
  -5   6   6      237.01      241.06      1.80 o
  -4   6   6       95.31       94.18      1.00 o
  -3   6   6      183.46      180.32      1.38 o
  -2   6   6       56.11       54.13      0.77 o
  -1   6   6       63.13       64.93      0.81 o
   0   6   6      190.38      197.09      1.75 o
   1   6   6       73.78       63.85      0.91 o
   2   6   6      134.69      121.90      1.82 o
   3   6   6       50.27       45.11      1.40 o
   4   6   6        4.06        6.27      1.09 o
   5   6   6      221.17      234.57      2.71 o
   6   6   6       15.18       15.76      1.04 o
   7   6   6        1.83        1.39      0.96 o
  -8   7   6        0.93        0.26      0.53 o
  -7   7   6       57.59       60.90      0.89 o
  -6   7   6       47.30       46.23      0.84 o
  -5   7   6       11.12       11.38      0.59 o
  -4   7   6       10.07       10.19      0.82 o
  -3   7   6        0.88        0.97      0.53 o
  -2   7   6        9.56       10.90      0.80 o
  -1   7   6        1.88        1.95      0.62 o
   0   7   6        2.73        3.28      0.40 o
   1   7   6       34.77       30.14      0.81 o
   2   7   6        6.69        4.08      0.66 o
   3   7   6        1.43        1.51      1.04 o
   4   7   6       22.69       22.01      1.29 o
   5   7   6        3.05        2.45      0.97 o
   6   7   6        6.26        8.78      1.26 o
  -6   8   6       29.58       31.68      0.72 o
  -5   8   6       53.15       54.88      1.27 o
  -4   8   6        0.00        0.01      0.51 o
  -3   8   6       37.07       37.31      0.84 o
  -2   8   6       19.62       19.26      0.67 o
  -1   8   6       13.63       13.69      0.73 o
   0   8   6       23.18       23.63      0.70 o
   1   8   6       19.59       23.91      1.57 o
   2   8   6      145.55      145.19      2.40 o
   3   8   6       60.59       63.38      2.89 o
   4   8   6        0.05       -0.85      1.83 o
 -12   1   7       15.47       17.58      1.02 o
 -11   1   7       98.21       88.60      1.41 o
 -10   1   7       38.72       44.19      0.93 o
  -9   1   7       11.10       11.89      0.75 o
  -8   1   7      646.41      602.61      3.93 o
  -7   1   7       33.59       29.27      1.17 o
  -6   1   7      749.39      720.52      4.62 o
  -5   1   7      238.01      227.97      1.88 o
  -4   1   7      147.55      145.25      1.79 o
  -3   1   7     2730.55     2805.81     15.80 o
  -2   1   7      199.56      189.87      1.63 o
  -1   1   7       92.37       91.47      1.07 o
   0   1   7      550.72      544.73      3.22 o
   1   1   7      265.20      233.58      1.47 o
   2   1   7      473.84      461.46      2.51 o
   3   1   7      746.26      735.45      3.71 o
   4   1   7       34.64       30.13      0.58 o
   5   1   7       41.25       41.51      0.68 o
   6   1   7        7.01        7.16      0.49 o
   7   1   7       60.92       61.29      1.49 o
   8   1   7       75.77       76.96      0.74 o
   9   1   7       10.59       10.30      0.79 o
 -12   2   7        0.30        0.46      0.88 o
 -11   2   7       12.93       12.57      0.98 o
 -10   2   7       45.18       47.77      1.04 o
  -9   2   7       40.14       45.17      1.01 o
  -8   2   7      150.20      147.54      1.82 o
  -7   2   7        6.26        5.26      0.83 o
  -6   2   7        4.19        4.91      0.95 o
  -5   2   7      162.93      162.02      1.50 o
  -4   2   7        1.29        2.26      0.75 o
  -3   2   7       59.76       57.48      1.25 o
  -2   2   7      121.60      122.22      1.13 o
  -1   2   7        5.08        3.97      0.54 o
   0   2   7        7.40        5.89      0.58 o
   1   2   7        0.00        0.11      0.50 o
   2   2   7      144.05      129.05      1.07 o
   3   2   7       19.22       19.79      0.57 o
   4   2   7        3.93        3.98      0.42 o
   5   2   7       17.34       16.87      0.60 o
   6   2   7       70.72       64.51      0.98 o
   7   2   7        4.97        4.75      0.49 o
   8   2   7        1.71        2.19      0.34 o
   9   2   7        0.67        1.15      0.82 o
 -11   3   7       94.30       97.09      1.27 o
 -10   3   7      145.77      144.41      1.57 o
  -9   3   7        0.86        1.19      0.77 o
  -8   3   7       66.03       65.10      0.99 o
  -7   3   7       36.26       32.50      0.81 o
  -6   3   7      274.69      265.96      2.10 o
  -5   3   7      275.99      265.30      2.20 o
  -4   3   7       54.40       55.80      0.85 o
  -3   3   7      299.09      298.54      1.96 o
  -2   3   7        3.27        2.45      0.60 o
  -1   3   7      318.94      319.83      2.11 o
   0   3   7      310.50      315.36      2.00 o
   1   3   7       73.42       55.85      0.86 o
   2   3   7      206.82      202.76      1.26 o
   3   3   7       21.64       25.05      0.50 o
   4   3   7       17.42       18.56      0.54 o
   5   3   7      377.22      388.35      2.63 o
   6   3   7        9.84        8.82      0.61 o
   7   3   7        9.03        9.10      0.68 o
   8   3   7       69.87       75.90      1.62 o
 -11   4   7        0.34        1.30      0.95 o
 -10   4   7        0.14        0.10      0.97 o
  -9   4   7        1.20        0.18      0.71 o
  -8   4   7       54.66       52.46      1.14 o
  -7   4   7       16.37       15.78      0.74 o
  -6   4   7        1.73        2.08      0.54 o
  -5   4   7       59.08       57.00      0.82 o
  -4   4   7      194.55      181.27      1.45 o
  -3   4   7       94.80       95.36      0.96 o
  -2   4   7       15.04       14.52      0.62 o
  -1   4   7      104.35       92.01      1.06 o
   0   4   7        2.44        0.85      0.45 o
   1   4   7        0.55        0.73      0.46 o
   2   4   7      345.97      314.48      2.13 o
   3   4   7       17.59       21.59      0.79 o
   4   4   7       17.34       14.81      0.65 o
   5   4   7       26.94       27.54      1.66 o
   6   4   7       88.85       88.06      2.17 o
   7   4   7        3.65        5.94      1.01 o
   8   4   7        5.43        5.31      1.09 o
 -10   5   7      152.64      148.20      2.55 o
  -9   5   7       15.07       15.00      0.80 o
  -8   5   7      202.82      200.01      1.92 o
  -7   5   7      159.98      168.40      1.41 o
  -6   5   7        5.49        5.75      0.77 o
  -5   5   7      155.42      154.63      1.28 o
  -4   5   7        4.22        5.28      0.59 o
  -3   5   7      151.94      148.24      1.27 o
  -2   5   7      123.96      122.89      1.09 o
  -1   5   7       21.15       23.01      0.78 o
   0   5   7       84.74       81.86      1.05 o
   1   5   7        7.56       10.47      0.52 o
   2   5   7      220.63      228.68      1.71 o
   3   5   7       84.54       88.74      1.14 o
   4   5   7        0.06        0.15      0.35 o
   5   5   7      266.49      280.41      3.43 o
   6   5   7       24.05       30.23      1.80 o
   7   5   7       19.83       19.52      1.28 o
  -9   6   7        4.11        4.41      0.62 o
  -8   6   7       48.76       47.49      1.17 o
  -7   6   7        3.94        5.41      0.72 o
  -6   6   7        7.18        8.76      0.66 o
  -5   6   7        5.48        6.33      0.86 o
  -4   6   7       33.52       29.61      0.67 o
  -3   6   7        0.42        0.67      0.56 o
  -2   6   7        9.56        9.35      1.16 o
  -1   6   7        0.49        1.03      0.42 o
   0   6   7       11.74       11.07      0.59 o
   1   6   7        0.90        0.88      0.38 o
   2   6   7       35.60       30.07      0.54 o
   3   6   7        9.72        9.95      1.03 o
   4   6   7        0.41       -0.26      1.12 o
   5   6   7        0.00        0.39      1.49 o
  -7   7   7      126.81      139.84      1.47 o
  -6   7   7       12.33       13.10      0.69 o
  -5   7   7       26.59       28.89      0.70 o
  -4   7   7        0.74        0.54      0.53 o
  -3   7   7       72.35       74.23      0.95 o
  -2   7   7       15.82       13.39      0.77 o
  -1   7   7        7.77        8.86      0.64 o
   0   7   7       82.04       81.65      2.65 o
   1   7   7       12.70       13.85      1.31 o
   2   7   7       38.77       42.87      2.13 o
   3   7   7       28.55       31.47      1.54 o
   4   7   7       35.09       38.40      1.72 o
  -4   8   7        2.68        4.21      0.67 o
  -3   8   7        0.08       -0.38      0.71 o
  -2   8   7        0.94        0.00      0.58 o
  -1   8   7       24.41       24.92      1.35 o
   0   8   7        2.74        4.13      1.47 o
   1   8   7        0.29        0.54      1.14 o
 -11   0   8      190.01      187.89      3.02 o
 -10   0   8      298.94      308.96      3.92 o
  -9   0   8       12.03       10.53      1.47 o
  -8   0   8      375.83      363.13      3.75 o
  -7   0   8       14.71       17.65      1.41 o
  -6   0   8      322.64      295.65      3.19 o
  -5   0   8      158.84      149.63      2.38 o
  -4   0   8      174.26      169.39      2.22 o
  -3   0   8     1710.42     1694.53     16.77 o
  -2   0   8       59.57       55.34      1.37 o
  -1   0   8       94.33       95.90      2.26 o
   0   0   8      491.59      496.09      6.25 o
   1   0   8      623.09      600.91      8.16 o
   2   0   8      180.59      164.06      2.11 o
   3   0   8      121.41      115.59      1.47 o
   4   0   8        4.23        4.10      0.81 o
   5   0   8      104.80      107.66      1.58 o
   6   0   8      113.95      103.18      2.15 o
   7   0   8        0.09        0.40      0.81 o
 -11   1   8        0.60       -0.18      0.81 o
 -10   1   8        5.26        4.74      0.99 o
  -9   1   8        0.08       -0.03      0.61 o
  -8   1   8       29.16       26.64      0.89 o
  -7   1   8        0.91        1.47      0.75 o
  -6   1   8        7.05        8.11      0.90 o
  -5   1   8       15.24       15.35      0.91 o
  -4   1   8        2.25        2.07      0.83 o
  -3   1   8       80.31       81.18      1.17 o
  -2   1   8       11.20       11.09      0.70 o
  -1   1   8       39.48       38.14      0.77 o
   0   1   8       16.02       16.95      0.63 o
   1   1   8       33.84       30.30      0.71 o
   2   1   8        1.04        1.91      0.53 o
   3   1   8       19.47       19.61      0.55 o
   4   1   8        0.13        0.79      0.56 o
   5   1   8       28.88       29.49      0.73 o
   6   1   8        7.75        7.48      1.07 o
   7   1   8       26.13       25.49      0.81 o
 -11   2   8       76.76       84.21      1.39 o
 -10   2   8       42.82       46.22      1.03 o
  -9   2   8       40.46       37.31      1.17 o
  -8   2   8      305.85      296.31      2.57 o
  -7   2   8       25.69       29.11      0.95 o
  -6   2   8       47.75       45.34      1.26 o
  -5   2   8       28.07       27.73      0.80 o
  -4   2   8        4.62        3.63      0.85 o
  -3   2   8      938.40      947.74      5.34 o
  -2   2   8       66.86       64.25      1.03 o
  -1   2   8       89.22       91.01      1.09 o
   0   2   8      124.69      128.95      1.33 o
   1   2   8       96.91       84.19      0.83 o
   2   2   8      291.37      279.10      1.72 o
   3   2   8       73.73       77.05      1.23 o
   4   2   8       10.63       11.15      0.57 o
   5   2   8      160.20      167.20      1.69 o
   6   2   8        5.39        3.79      0.58 o
   7   2   8        2.87        2.42      0.74 o
 -10   3   8        0.01        0.33      0.76 o
  -9   3   8       40.95       38.30      1.04 o
  -8   3   8       27.12       25.70      1.01 o
  -7   3   8        9.82       10.37      0.75 o
  -6   3   8        3.92        5.05      0.74 o
  -5   3   8        8.51       11.07      0.76 o
  -4   3   8      135.78      134.48      1.46 o
  -3   3   8       29.50       31.82      0.82 o
  -2   3   8        5.04        3.34      0.67 o
  -1   3   8      107.91      101.67      1.14 o
   0   3   8       42.13       38.74      0.73 o
   1   3   8        1.12        0.63      0.47 o
   2   3   8       59.47       57.61      1.31 o
   3   3   8        8.46       10.27      0.45 o
   4   3   8        0.53        1.10      0.43 o
   5   3   8       26.59       28.52      0.78 o
   6   3   8        7.15        5.11      0.47 o
   7   3   8        2.48        4.18      1.31 o
 -10   4   8       41.41       44.41      1.18 o
  -9   4   8       11.68       14.49      1.02 o
  -8   4   8      126.09      121.21      1.32 o
  -7   4   8       41.84       47.99      0.93 o
  -6   4   8       24.23       25.71      0.93 o
  -5   4   8       76.68       78.90      1.11 o
  -4   4   8       26.25       25.81      0.81 o
  -3   4   8      200.57      198.15      1.61 o
  -2   4   8       39.87       40.24      0.75 o
  -1   4   8       76.28       81.24      1.06 o
   0   4   8      103.77      109.02      1.15 o
   1   4   8        3.62        3.95      0.68 o
   2   4   8      166.11      162.30      1.23 o
   3   4   8       60.79       61.31      1.51 o
   4   4   8       28.51       29.03      1.35 o
   5   4   8      257.11      259.73     16.57 o
   6   4   8        6.69        4.87      1.22 o
  -9   5   8       37.99       42.96      1.04 o
  -8   5   8        5.06        7.02      0.78 o
  -7   5   8       40.30       47.97      1.02 o
  -6   5   8        0.21        0.54      0.58 o
  -5   5   8        0.87        0.67      0.57 o
  -4   5   8       27.40       26.27      0.72 o
  -3   5   8        0.06        0.05      0.62 o
  -2   5   8       10.02       10.39      0.81 o
  -1   5   8       16.12       15.07      0.69 o
   0   5   8       26.06       26.95      0.66 o
   1   5   8        1.06        0.40      0.43 o
   2   5   8       24.00       19.73      0.78 o
   3   5   8       29.45       27.48      1.94 o
   4   5   8        4.38        2.63      1.26 o
   5   5   8        1.00        0.84      1.27 o
  -7   6   8       28.94       31.14      0.97 o
  -6   6   8      120.00      123.28      1.43 o
  -5   6   8      134.30      140.40      1.49 o
  -4   6   8       35.11       34.80      0.86 o
  -3   6   8       64.75       67.36      1.43 o
  -2   6   8        0.29        0.06      0.54 o
  -1   6   8       25.42       26.94      0.72 o
   0   6   8      155.18      149.14      1.50 o
   1   6   8        4.59        5.37      0.74 o
   2   6   8       54.65       51.97      5.70 o
   3   6   8       43.93       44.04      1.70 o
  -4   7   8       37.65       40.17      0.86 o
  -3   7   8        8.52        5.89      0.61 o
  -2   7   8       36.22       42.36      1.10 o
  -1   7   8        0.00        0.29      0.49 o
   0   7   8        3.31        2.98      0.58 o
   1   7   8       34.76       37.67      1.63 o
 -10   1   9      189.87      185.56      2.07 o
  -9   1   9       10.41       11.15      1.15 o
  -8   1   9       79.69       79.40      1.34 o
  -7   1   9       45.36       48.08      1.15 o
  -6   1   9       67.10       63.25      1.21 o
  -5   1   9      269.81      273.83      2.47 o
  -4   1   9       10.48       10.77      0.87 o
  -3   1   9      165.64      158.42      2.32 o
  -2   1   9       18.39       19.22      0.94 o
  -1   1   9      101.76      102.88      1.15 o
   0   1   9      112.02      110.52      1.07 o
   1   1   9       74.33       65.05      0.87 o
   2   1   9      234.10      228.02      1.73 o
   3   1   9       60.02       59.34      0.86 o
   4   1   9        0.21        0.18      0.55 o
   5   1   9       75.66       82.67      1.12 o
   6   1   9        1.52        3.64      0.61 o
  -9   2   9        6.58        7.64      0.84 o
  -8   2   9        0.29        0.25      0.91 o
  -7   2   9       62.64       65.79      1.44 o
  -6   2   9       16.59       16.13      0.92 o
  -5   2   9       13.35       13.39      0.90 o
  -4   2   9       70.26       68.12      0.98 o
  -3   2   9       17.92       18.36      1.10 o
  -2   2   9       81.67       78.45      1.07 o
  -1   2   9       32.70       33.01      0.75 o
   0   2   9        5.05        4.67      0.56 o
   1   2   9       45.91       46.67      0.82 o
   2   2   9        3.20        2.16      0.56 o
   3   2   9       28.65       30.48      0.68 o
   4   2   9       17.38       17.06      0.74 o
   5   2   9        0.03        0.04      0.55 o
  -9   3   9        6.60       10.63      0.88 o
  -8   3   9       34.28       31.83      1.07 o
  -7   3   9        8.75       12.71      1.11 o
  -6   3   9      133.60      135.00      1.43 o
  -5   3   9       50.42       55.33      1.08 o
  -4   3   9        8.11        7.55      0.80 o
  -3   3   9      245.54      248.52      1.93 o
  -2   3   9        1.79        2.44      0.67 o
  -1   3   9       57.11       60.38      1.71 o
   0   3   9       92.19       95.76      1.10 o
   1   3   9        1.70        1.51      0.50 o
   2   3   9      192.35      202.38      1.62 o
   3   3   9       97.99      101.36      1.09 o
   4   3   9       20.11       18.09      0.61 o
   5   3   9       43.60       48.20      2.27 o
  -8   4   9       29.12       31.42      1.03 o
  -7   4   9        4.11        6.36      0.95 o
  -6   4   9       60.65       61.67      1.17 o
  -5   4   9       52.49       55.38      1.09 o
  -4   4   9        0.62        0.33      0.76 o
  -3   4   9        5.52        6.06      0.72 o
  -2   4   9        0.04        0.39      0.60 o
  -1   4   9        0.00        0.27      0.59 o
   0   4   9       31.00       31.12      0.76 o
   1   4   9        5.91        2.68      0.64 o
   2   4   9        1.56        1.48      0.49 o
   3   4   9        5.22        5.18      0.62 o
   4   4   9        3.87        3.03      0.73 o
  -6   5   9      103.34      104.46      1.26 o
  -5   5   9       38.74       42.97      1.51 o
  -4   5   9       20.38       21.40      0.85 o
  -3   5   9      289.25      311.20      2.44 o
  -2   5   9        0.83        0.50      0.67 o
  -1   5   9       23.12       22.20      0.73 o
   0   5   9      114.99      121.04      1.26 o
   1   5   9        8.87       10.62      0.67 o
   2   5   9      103.41      102.95      3.33 o
  -4   6   9        0.64        0.87      0.73 o
  -3   6   9        4.54        5.41      0.88 o
  -2   6   9        0.06       -0.08      0.63 o
  -1   6   9       22.12       27.01      0.81 o
  -8   0  10       68.96       64.31      1.85 o
  -7   0  10      268.62      284.05      3.98 o
  -6   0  10        1.67        1.59      1.45 o
  -5   0  10       46.61       43.90      1.81 o
  -4   0  10       43.26       38.89      1.44 o
  -3   0  10      108.49      112.22      2.25 o
  -2   0  10       69.57       69.72      2.78 o
  -1   0  10        0.64        0.67      0.89 o
   0   0  10       17.98       19.24      1.05 o
   1   0  10       14.52       19.46      1.07 o
   2   0  10      142.88      140.31      3.12 o
   3   0  10       48.04       52.77      1.47 o
  -8   1  10        0.60        1.21      0.84 o
  -7   1  10        9.17       11.59      1.06 o
  -6   1  10        3.50        3.59      0.84 o
  -5   1  10        3.71        4.34      0.81 o
  -4   1  10       33.46       34.36      0.98 o
  -3   1  10        9.02        8.23      1.11 o
  -2   1  10        2.63        4.04      0.67 o
  -1   1  10        7.78        8.29      0.85 o
   0   1  10        3.50        2.82      0.61 o
   1   1  10        0.11        0.13      0.65 o
   2   1  10       24.19       22.55      0.77 o
   3   1  10        0.73        1.25      0.64 o
  -7   2  10       71.39       79.40      1.32 o
  -6   2  10       32.32       33.34      1.26 o
  -5   2  10       33.62       36.99      0.93 o
  -4   2  10        0.11        0.03      0.74 o
  -3   2  10      119.49      124.74      1.51 o
  -2   2  10        0.34        0.85      0.64 o
  -1   2  10       33.31       35.13      0.92 o
   0   2  10       65.88       69.94      1.01 o
   1   2  10        0.79        1.16      0.61 o
   2   2  10       92.14       94.31      1.14 o
   3   2  10        3.69        3.41      0.68 o
  -6   3  10        3.17        3.30      1.01 o
  -5   3  10        6.96        6.94      0.83 o
  -4   3  10       19.10       24.96      0.92 o
  -3   3  10        0.29        0.33      0.68 o
  -2   3  10        0.01       -0.18      0.84 o
  -1   3  10       14.68       20.57      0.89 o
   0   3  10        7.51        6.65      0.94 o
   1   3  10        2.06        3.30      0.58 o
   2   3  10       11.22        9.33      0.81 o
  -5   4  10       32.30       40.47      1.02 o
  -4   4  10       11.23       10.72      1.05 o
  -3   4  10      265.56      285.03      2.34 o
  -2   4  10        0.05        0.39      0.73 o
  -1   4  10       26.70       24.15      1.05 o
   0   4  10       51.95       54.19      0.94 o
 
